# Supplementary material for: Impact of IDH Mutations, the 1p/19q Co-Deletion and the G-CIMP Status on Alternative Splicing in Diffuse Gliomas
Source: Int J Mol Sci. 2023 Jun 6;24(12):9825. doi: 10.3390/ijms24129825 (PMC10297931; doi:10.3390/ijms24129825)
Supplement: Supplementary file 1 [file ijms-24-09825-s001.zip]

Archive with 6 entries (6 files):
- Zhang et al - Supp Fig 1-3 - IJMB- 1June23.pptx
- Zhang et al - Supp Fig 4&5 - IJMB-1June2023.pptx
- Zhang et al - Supplementary Table 1 - IJMB-1 June 2023.xlsx
- Zhang et al - Supplementary Table 2 - IJMB-1June2023.xlsx
- Zhang et al - Supplementary Table 3 - IJMB-1June23.xlsx
- Zhang et al - Supplementary Table 4 - IJMB- 1June23.xlsx
