# Supplementary material for: Impact of IDH Mutations, the 1p/19q Co-Deletion and the G-CIMP Status on Alternative Splicing in Diffuse Gliomas
Source: Int J Mol Sci. 2023 Jun 6;24(12):9825. doi: 10.3390/ijms24129825 (PMC10297931; doi:10.3390/ijms24129825)
Supplement: Supplementary file 1 [file ijms-24-09825-s001.zip › Zhang et al - Supplementary Table 1 - IJMB-1 June 2023.xlsx]

## Sheet: LIST 1
Supplementary Table S1. Alternative splicing events and AS genes identified in the IDH mutant vs IDH WT, 1p/19q codel vs non-codel, G-CIMP high vs G-CIMP low, and FUBP1 LoF vs FUBP1 WT comparisons. List 1 provides all the genes found affected by alternative splicing and differential gene expression while list 2 provides the genes affected by alternative splicing only.
Gene	Splice_ID	Exons	Splice_type	IDHmut_IDHwt	Codel_Noncodel	GCIMPhigh_low	FUBP1mut_FUBP1wt
TMEM63A	as_10003	00:10:11.100000	ES	1	0	0	0
H3F3A	as_10005	2.1	AP	1	0	0	0
HEMK1	as_100127	07:08:00	ES	1	0	0	0
IFT88	as_100187	27	ES	1	1	0	0
ITPKB	as_10021	3	AT	1	0	0	0
ITPKB	as_10022	9	AT	1	0	0	0
PSEN2	as_10023	7	AP	1	0	0	0
PSEN2	as_10024	1	AP	1	0	0	0
KIAA1191	as_100247	02:04:00	ES	0	1	0	0
KSR1	as_100265	13	ES	1	0	0	0
CDC42	as_1003	8	AT	1	0	1	0
MT1X	as_100384	2.1:2.2	ES	1	0	0	0
CDC42	as_1004	9	AT	1	0	1	0
ADCK3	as_10041	8.1	AA	1	0	0	0
CDC42BPA	as_10042	36	ES	1	0	1	0
NTAN1	as_100489	02:03:00	ES	1	0	1	0
SNAP47	as_10055	1	AP	0	0	1	0
SNAP47	as_10056	2	AP	0	0	1	0
PDE4DIP	as_100560	46	ES	0	0	1	0
RANBP3	as_100780	2|3	ME	1	0	0	0
MRPL55	as_10079	2.3:2.4	RI	1	0	0	0
RPE	as_100824	8|9	ME	1	0	0	0
MRPL55	as_10084	2.3:2.4:2.5:2.6	AD	1	0	0	0
SH2B1	as_100919	2	ES	1	0	1	0
SIRT2	as_100926	3.2:4:6	ES	1	0	1	0
SIRT2	as_100930	2:3.1:3.2:4	ES	1	0	0	0
TBC1D14	as_101061	13:14:00	ES	1	0	0	0
TBC1D14	as_101063	11:12:00	ES	0	0	0	1
TCTN1	as_101080	10	ES	1	1	0	0
TCTN1	as_101081	9	ES	1	0	0	0
MRPL55	as_10109	2.2:2.5:2.6:2.7:2.8	ES	1	0	0	0
TM2D2	as_101111	1.2:2.2	ES	1	0	0	0
MRPL55	as_10116	2.2:2.8	ES	1	0	0	0
TPCN2	as_101162	17	ES	1	0	0	0
TSPAN5	as_101184	04:05:00	ES	0	1	1	0
MRPL55	as_10120	2.2:2.5:2.6	ES	1	0	0	0
UBXN11	as_101231	04:05:06	ES	1	0	0	0
UBXN11	as_101232	05:06:00	ES	0	1	1	0
UBXN11	as_101233	03:04:05	ES	1	0	1	0
UBXN11	as_101234	04:05:00	ES	1	0	0	0
UBXN11	as_101235	5	ES	0	0	1	0
MRPL55	as_10127	2.2	ES	1	0	0	0
MRPL55	as_10128	1.2:2.2:2.3:2.4:2.5:2.6:2.7:2.8	ES	1	0	0	0
MRPL55	as_10129	2.2:2.3:2.4:2.5:2.6:2.7:2.8	AA	1	0	0	0
ZNF585B	as_101324	4|5	ME	1	0	1	0
MRPL55	as_10133	1.2:2.2:2.5:2.6:2.7:2.8	ES	1	0	0	0
MRPL55	as_10134	2.2:2.5:2.6:2.7:2.8	ES	1	0	0	0
MRPL55	as_10142	1.2:2.2:2.5:2.6:2.8	ES	1	0	0	0
MRPL55	as_10146	1.2:2.2:2.8	ES	1	0	0	0
MRPL55	as_10147	2.2:2.8	ES	1	0	0	0
MRPL55	as_10148	1.2:2.2:2.3:2.4:2.5:2.6	ES	1	0	0	0
MRPL55	as_10153	1.2:2.2:2.5:2.6	ES	1	1	0	0
MRPL55	as_10154	2.2:2.5:2.6	ES	1	0	0	0
MRPL55	as_10157	1.2:2.2:2.3:2.4:2.5	ES	1	0	0	0
MRPL55	as_10162	1.2:2.2:2.5	ES	1	0	0	0
MRPL55	as_10166	1.2:2.2	ES	1	1	0	0
MRPL55	as_10167	2.2	ES	1	0	0	0
MRPL55	as_10174	1.2:2.2	ES	1	1	0	0
GUK1	as_10178	2	AP	1	0	0	0
GUK1	as_10180	1	AP	1	0	0	0
FAM228B	as_102033	4:5:6:7	ES	1	0	0	0
TRIM11	as_10206	2.1	AP	1	0	1	0
TRIM11	as_10207	1	AP	1	0	1	0
IFI44	as_102199	8	ES	0	1	0	0
KHK	as_102253	02:03:00	ES	1	0	0	0
NCAM1	as_102492	15	ES	0	0	1	0
EPHB2	as_1026	17.2	RI	1	0	1	0
DISC1	as_10280	17	AT	1	0	1	0
DISC1	as_10282	12	AT	1	0	1	0
SIPA1L2	as_10315	20	ES	1	1	0	0
ABI1	as_103209	00:11:02.200000	ES	1	0	1	0
ABI1	as_103211	10	ES	0	0	1	0
PCNXL2	as_10326	34.2	RI	0	0	1	0
GGPS1	as_10344	3	AP	1	0	0	0
GGPS1	as_10346	4	AP	1	0	0	0
B3GALNT2	as_10352	13	AT	1	0	1	0
B3GALNT2	as_10353	8.2	AT	1	0	1	0
LYST	as_10360	2.1	AP	1	0	0	0
LYST	as_10361	1	AP	1	0	0	0
ERO1LB	as_10369	7.2	AT	1	0	0	0
ERO1LB	as_10370	16	AT	1	0	0	0
LGALS8	as_10380	10.2	AT	1	0	0	0
LGALS8	as_10381	14	AT	1	0	0	0
LGALS8	as_10382	11	ES	1	0	0	0
HEATR1	as_10394	45	AT	1	0	0	0
HEATR1	as_10395	3.2	AT	1	0	0	0
CEP170	as_10451	16.3	AD	1	0	0	0
CEP170	as_10452	16.2:16.3	AD	1	0	0	0
CEP170	as_10455	10	ES	0	1	0	0
AKT3	as_10463	15	AT	1	0	0	0
AKT3	as_10464	16.2	AT	1	0	0	0
DESI2	as_10470	00:03:04.100000	ES	1	0	0	0
COX20	as_10474	02:03:00	ES	1	0	0	0
COX20	as_10475	3	ES	1	0	0	0
EFCAB2	as_10481	02:03:00	ES	1	0	0	0
SMYD3	as_10487	1	AP	1	0	0	0
SMYD3	as_10488	2	AP	1	0	0	0
ZNF670	as_10507	4	AT	1	0	1	0
ZNF670	as_10509	11	AT	1	0	1	0
ZNF669	as_10513	1.2	AD	0	1	0	0
ZNF124	as_10514	5	AT	1	0	1	0
C1orf213	as_1054	1.5	RI	0	0	1	0
C1orf213	as_1055	1.3	RI	1	0	1	0
ZNF692	as_10559	5.1:5.2	ES	0	0	1	0
C1orf213	as_1056	1.2:1.3	RI	0	0	1	0
ZNF692	as_10560	5.1	ES	0	0	1	0
ZNF692	as_10562	3.6	AA	1	0	0	0
ZNF692	as_10567	3.1:3.2:3.3	AA	0	1	0	0
ZNF692	as_10568	3.2:3.3	AA	1	0	0	0
C1orf213	as_1057	1.2	AD	1	0	0	0
TCEA3	as_1060	6	AT	1	0	0	0
CCDC53	as_106012	2	ES	1	0	1	0
GTPBP4	as_10607	1	AP	0	0	1	0
GTPBP4	as_10608	2	AP	0	0	1	0
TCEA3	as_1061	12	AT	1	0	0	0
IDI1	as_10610	2	ES	1	0	0	0
PFKP	as_10620	2	AP	1	1	0	0
PITRM1	as_10625	16.2	AD	0	0	1	0
PITRM1	as_10627	16.1:17	ES	1	0	0	0
AKR1C1	as_10645	16	AT	1	0	0	0
AKR1C2	as_10650	6	AT	1	0	1	0
AKR1C2	as_10651	12	AT	1	0	1	0
NET1	as_10659	1	AP	0	1	1	0
NET1	as_10660	5	AP	0	1	1	0
FBXO18	as_10671	3	AP	1	0	0	0
PFKFB3	as_10697	18.1:19	ES	1	0	1	0
EIF3K	as_107086	5	ES	0	0	1	0
ITIH5	as_10715	16.2	AT	1	0	1	0
ITIH5	as_10716	13	AT	1	0	1	0
ATP5C1	as_10726	9	ES	0	1	1	0
CELF2	as_10729	1	AP	0	1	1	0
CELF2	as_10730	2	AP	1	0	1	0
GLIPR2	as_107318	2:3:4:5:6	ES	1	0	0	0
CELF2	as_10732	3	AP	1	1	1	0
GLIPR2	as_107322	04:05:00	ES	1	0	0	0
HMGN1	as_107414	7	ES	0	0	1	0
HMGN1	as_107415	6.1:6.2:7	ES	1	0	0	0
CELF2	as_10744	12.2	AD	0	0	1	0
GALE	as_1077	3	ES	0	0	1	0
CCDC3	as_10774	6	AP	1	0	0	0
CCDC3	as_10775	1	AP	1	0	0	0
OPTN	as_10776	1	AP	1	0	0	0
OPTN	as_10777	2	AP	1	0	0	0
HMGCL	as_1080	07:08:00	ES	1	0	1	0
FRMD4A	as_10815	30	ES	1	0	0	0
FAM107B	as_10822	5.1	AP	0	0	1	0
FAM107B	as_10828	8	ES	1	0	0	0
SUV39H2	as_10833	2	ES	1	0	0	0
RPP38	as_10860	3.2	AT	1	0	1	0
RPP38	as_10861	5	AT	1	0	1	0
RSU1	as_10879	1.3	ES	0	0	1	0
TRDMT1	as_10883	12	AT	1	0	0	0
TRDMT1	as_10884	11.2	AT	1	0	0	0
KIAA1217	as_11000	25.2	RI	1	0	0	0
KIAA1217	as_11004	22:23:24	ES	1	1	0	0
ARHGAP21	as_11010	8.1	AP	1	0	1	0
ARHGAP21	as_11011	1	AP	1	0	1	0
ARHGAP21	as_11015	8.2	ES	1	0	1	0
ABI1	as_11032	12	ES	0	0	1	0
ABI1	as_11036	10:11.1:11.2:12	ES	1	0	0	0
ABI1	as_11037	11.1:11.2:12	ES	1	1	0	0
ABI1	as_11038	11.2:12	ES	1	1	0	0
ABI1	as_11040	10:11.1:11.2	ES	1	0	1	0
ABI1	as_11041	11.1:11.2	ES	1	1	0	0
ABI1	as_11042	11.2	ES	1	1	0	0
ABI1	as_11043	00:10:11.100000	ES	1	1	1	0
ABI1	as_11045	10	ES	1	0	1	0
ABI1	as_11048	5	ES	0	0	1	0
ACBD5	as_11066	1	AP	1	0	0	0
ACBD5	as_11067	2.1	AP	1	0	0	0
SVIL	as_11111	43	AT	1	0	0	0
SVIL	as_11112	34.2	AT	1	0	0	0
ZNF438	as_11132	11.2	RI	0	1	0	0
ZEB1	as_11140	1	AP	0	1	0	0
ZEB1	as_11141	2	AP	0	1	0	0
ARHGAP12	as_11152	9	ES	1	0	0	0
ARHGAP12	as_11154	8	ES	1	0	1	0
ARHGAP12	as_11155	5	ES	1	0	0	0
EPC1	as_11156	2	AP	1	0	0	0
EPC1	as_11157	1	AP	1	0	0	0
CCDC7	as_11163	11	AT	1	0	0	0
ITGB1	as_11188	18	ES	1	0	0	0
NRP1	as_11195	13	AT	1	0	1	0
PARD3	as_11208	28	AT	1	0	0	0
PARD3	as_11211	20	ES	0	0	1	0
PARD3	as_11216	13	ES	0	1	1	0
CREM	as_11230	12	AP	1	0	1	0
CREM	as_11232	2	AP	1	0	1	0
CREM	as_11239	16.1	AA	1	0	0	0
CREM	as_11242	13.2:14	ES	1	0	0	0
CREM	as_11243	14	ES	1	0	0	0
SRRM1	as_1128	16	ES	1	0	1	0
CREM	as_11290	3:4:9.2:10.1	ES	1	0	0	0
ZNF248	as_11299	1	AP	0	0	1	0
SRRM1	as_1130	11	ES	1	0	0	0
ZNF248	as_11300	2	AP	0	0	1	0
ZNF248	as_11304	7.2	RI	1	1	0	0
ZNF248	as_11305	3	ES	1	1	0	0
ZNF33A	as_11308	6	AT	1	0	0	0
ZNF33A	as_11309	5.3	AT	1	0	0	0
HNRNPF	as_11323	1	AP	1	0	0	0
HNRNPF	as_11325	3	AP	0	0	1	0
HNRNPF	as_11326	5.1	AP	1	0	0	0
CXCL12	as_11342	5.2	AT	1	0	1	0
CXCL12	as_11343	3.3	AT	1	0	1	0
ALOX5	as_11359	13	ES	1	0	0	0
ZFAND4	as_11368	6	AT	1	1	1	0
FAM21C	as_11375	22	ES	1	0	0	0
NDUFA5	as_114058	03:04:00	ES	0	1	0	0
SYT15	as_11436	8.3	RI	1	0	1	0
SYT15	as_11437	8.1	AA	0	0	1	0
C1orf63	as_1145	5.1:5.2:6.1	ES	0	1	0	0
C1orf63	as_1146	6.1	AA	1	0	0	0
C1orf63	as_1147	5.1:5.2:5.3	ES	1	0	1	0
ARHGAP22	as_11482	1	AP	0	1	0	0
VSTM4	as_11498	9	AT	1	0	0	0
VSTM4	as_11499	3	AT	1	0	0	0
TPM1	as_115011	12.1:12.2	ES	1	0	1	0
TPM1	as_115012	12.1	ES	1	0	1	0
C10orf128	as_11503	8	AT	1	0	1	0
C10orf128	as_11504	9	AT	1	0	0	0
ZNF138	as_115220	3:4.1:4.2:5	ES	1	0	0	0
ZNF138	as_115222	00:04:02.200000	ES	1	0	0	0
ZNF138	as_115224	3:4.1:4.2	ES	1	1	0	0
ZNF138	as_115226	00:03:04.200000	ES	1	1	0	0
ZNF138	as_115228	3	ES	0	1	0	0
NCOA4	as_11536	1	AP	0	1	0	0
NCOA4	as_11537	3	AP	0	1	0	0
TIMM23	as_11552	00:04:05.100000	ES	1	0	0	0
FAM21A	as_11559	28	ES	1	0	0	0
FAM21A	as_11561	1 day, 3:28:00	ES	1	0	1	0
FAM21A	as_11563	27	ES	0	0	1	0
KLC1	as_115641	13.3:14.1:14.2	ES	1	1	0	0
KLC1	as_115643	13.3:14.1	ES	1	1	0	0
KLC1	as_115644	14.1	ES	1	0	0	0
SGMS1	as_11575	09:10:00	ES	1	0	0	0
NPR2	as_115785	9	ES	1	0	1	0
PRKG1	as_11579	2	AP	0	0	1	0
PRKG1	as_11580	1	AP	0	0	1	0
PCDH15	as_11585	47	AT	1	0	0	0
PCDH15	as_11586	43.3	AT	1	0	0	0
SIRT2	as_115995	2	ES	1	0	0	0
MANEAL	as_117295	3	ES	0	0	1	0
MDH2	as_117319	4	ES	1	0	1	0
MRPL55	as_117440	2.2:2.3:2.4:2.5:2.6:2.7:2.8:2.9	ES	1	0	0	0
MRPL55	as_117450	2.2:2.8:2.9	ES	1	0	0	0
MRPL55	as_117461	2.2:2.9	ES	1	0	0	0
RPS25	as_117936	3.1:3.2	ES	1	1	0	0
PHYHIPL	as_11819	2	AP	1	0	0	0
PHYHIPL	as_11820	1	AP	1	0	0	0
FAM13C	as_11827	15.2	AT	1	0	0	0
FAM13C	as_11828	13.2	AT	1	0	0	0
FAM13C	as_11829	16	AT	1	0	1	0
FAM13C	as_11831	11:12:00	ES	1	0	0	0
FAM13C	as_11832	8.1	AA	1	0	1	0
ANK3	as_11846	50	AT	0	0	1	0
WBP2	as_118461	03:04:00	ES	1	0	1	0
ANK3	as_11848	46	ES	1	1	0	0
ANK3	as_11849	42	ES	1	0	1	0
ATP6AP1L	as_118670	7	ES	1	0	0	0
RTKN2	as_11869	13.2	AT	0	0	1	0
RHCE	as_1187	07:08:00	ES	0	0	1	0
RTKN2	as_11871	14	AT	1	0	1	0
ZNF365	as_11878	7	AT	1	0	0	0
EEF1D	as_118824	5|6	ME	1	1	0	0
DNAJC12	as_11904	2	ES	1	0	0	0
SIRT1	as_11907	2	AP	0	0	1	0
HERC4	as_11913	4	AT	1	0	0	0
HERC4	as_11914	28	AT	1	0	0	0
HERC4	as_11916	19	ES	1	0	1	0
MAN1C1	as_1192	4	AP	1	1	1	0
MAN1C1	as_1193	1	AP	1	1	1	0
RUFY2	as_11939	13.1	AA	1	0	0	0
SLC25A16	as_11952	2.1:2.2	ES	0	1	0	0
CCAR1	as_11956	14	ES	1	0	0	0
MTFR1L	as_1196	4.1	AP	1	0	0	0
STOX1	as_11961	5	AT	1	0	1	0
STOX1	as_11962	4.2	AT	1	0	1	0
STOX1	as_11963	3.2	AD	0	0	1	0
STOX1	as_11965	3.1	ES	0	1	0	0
MTFR1L	as_1198	1	AP	1	0	0	0
HKDC1	as_11983	17	AT	1	0	0	0
HKDC1	as_11984	19	AT	1	0	0	0
SORBS3	as_119941	13	ES	1	1	0	0
CCDC53	as_120268	10|11	ME	1	1	0	0
AIFM2	as_12029	10	AT	1	0	0	0
AIFM2	as_12030	9.2	AT	1	0	0	0
SAR1A	as_12041	2.2	ES	1	0	0	0
PPA1	as_12045	7	ES	1	0	0	0
LRRC20	as_12050	4	ES	1	0	0	0
CDH23	as_12058	15.2	AT	1	0	1	0
CDH23	as_12059	27.2	AT	1	0	1	0
PSAP	as_12067	8.1	AA	1	0	1	0
DNAJB12	as_12090	9.3	RI	1	0	0	0
GPATCH2L	as_120913	8|9	ME	1	0	0	0
MTFR1L	as_1210	10.2	AA	0	0	1	0
P4HA1	as_12123	2	ES	1	0	0	0
MTFR1L	as_1213	6	ES	1	0	1	0
MTFR1L	as_1214	5	ES	1	0	1	0
ANXA7	as_12145	6	ES	1	1	1	0
PPP3CB	as_12153	17	AT	0	0	1	0
EFCAB2	as_121535	2	ES	1	0	0	0
PPP3CB	as_12154	15.2	AT	0	0	1	0
FAM228B	as_121549	2.2	ES	0	1	0	0
PPP3CB	as_12155	16	ES	1	0	1	1
PPP3CB	as_12158	2	ES	1	0	0	0
MTFR1L	as_1216	2.3	AD	0	0	1	0
KCTD17	as_121637	8	ES	1	0	0	0
USP54	as_12166	19	ES	1	1	0	0
AGAP5	as_12171	2	ES	1	0	0	0
SEC24C	as_12196	2:3:4:5:6:7:8:9:10:11:12:13:14:15:16:17	ES	0	0	1	0
SEC24C	as_12227	2	ES	0	1	0	0
FUT11	as_12228	4	AT	1	0	0	0
FUT11	as_12229	3	AT	1	0	0	0
KAT6B	as_12264	9.3	AD	0	1	0	0
KCNMA1	as_12279	2.2	AT	0	0	1	0
KCNMA1	as_12280	35.2	AT	1	0	1	0
KCNMA1	as_12286	30	ES	1	0	0	0
RPS24	as_12295	5.1:5.2	ES	1	0	1	0
RPS24	as_12296	5.2	ES	1	0	0	0
PPIF	as_12305	00:05:06.100000	ES	0	0	1	0
HP1BP3	as_123262	3	ES	1	0	0	0
NUTM2B	as_12330	8	AT	1	0	0	0
NUTM2B	as_12331	7	AT	1	0	0	0
KIAA1191	as_123343	04:05:06	ES	0	0	1	0
RGR	as_12400	4	AT	1	0	0	0
RGR	as_12401	8	AT	1	0	0	0
CCSER2	as_12405	1	AP	1	1	0	0
CCSER2	as_12406	5	AP	1	1	0	0
CCSER2	as_12409	11	ES	1	0	0	0
NUTM2A	as_12448	7	AT	1	0	0	0
NUTM2A	as_12449	8	AT	1	0	0	0
MINPP1	as_12452	2	AP	1	0	0	0
MINPP1	as_12453	1	AP	1	0	0	0
STAMBPL1	as_12468	1	AP	1	0	0	0
STAMBPL1	as_12469	6.1	AP	1	0	0	0
STAMBPL1	as_12471	11	AT	1	0	0	0
STAMBPL1	as_12472	12	AT	1	0	0	0
ACTA2	as_12473	1	AP	0	1	0	0
ACTA2	as_12474	2	AP	0	1	0	0
PANK1	as_12493	1	AP	1	0	0	0
PANK1	as_12494	2	AP	1	0	0	0
PANK1	as_12495	6	ES	1	0	0	0
KIF20B	as_12497	30	AT	1	0	1	0
KIF20B	as_12498	34	AT	1	0	1	0
PCGF5	as_12509	4	AT	0	0	1	0
PCGF5	as_12510	12	AT	0	0	1	0
HECTD2	as_12516	21	AT	1	0	0	0
HECTD2	as_12517	5.2	AT	1	0	0	0
UBXN11	as_1252	7:8:9:10	ES	0	1	0	0
CAMK1	as_125257	03:04:00	ES	0	0	1	0
GRIA1	as_125279	16|17	ME	0	1	0	0
IDE	as_12534	20	ES	1	0	0	0
UBXN11	as_1255	3:4:5:6:7:8:9	ES	1	1	1	0
UBXN11	as_1256	4:5:6:7:8:9	ES	1	0	1	1
SLC35G1	as_12567	5.2	AT	0	0	1	0
UBXN11	as_1257	5:6:7:8:9	ES	0	1	0	0
SLC35G1	as_12570	3	AT	0	0	1	0
PLCE1	as_12578	34	AT	1	0	0	0
PLCE1	as_12579	33.2	AT	1	0	0	0
UBXN11	as_1258	3:4:5:7:8:9	ES	1	0	1	0
UBXN11	as_1259	4:5:7:8:9	ES	1	0	0	1
UBXN11	as_1260	5:7:8:9	ES	0	1	0	0
UBXN11	as_1261	03:04:00	ES	1	0	1	0
UBXN11	as_1262	4	ES	1	0	1	0
SORBS1	as_12630	20:22:00	ES	0	1	0	0
SORBS1	as_12631	20:21:00	ES	1	0	1	0
SORBS1	as_12632	20	ES	1	0	1	0
SORBS1	as_12636	14:16:00	ES	1	0	0	0
SORBS1	as_12637	14:15:00	ES	1	0	1	0
SORBS1	as_12638	14	ES	1	0	1	0
SORBS1	as_12641	9.1:9.2	ES	1	0	1	0
ZDHHC16	as_12704	9	ES	0	0	1	0
ZDHHC16	as_12705	00:07:08.100000	ES	0	0	1	0
ZDHHC16	as_12709	2	ES	1	0	0	0
MMS19	as_12719	12:13:00	ES	0	0	1	0
MMS19	as_12721	7.1:7.2	ES	0	1	0	0
HOGA1	as_12727	2:3:4:5	ES	1	1	0	0
PI4K2A	as_12728	1	AP	0	0	1	0
PI4K2A	as_12729	3	AP	0	0	1	0
ZFYVE27	as_12737	9	ES	1	0	0	0
DHDDS	as_1274	7	AT	1	0	0	0
CRTAC1	as_12748	16	AT	1	0	0	0
CRTAC1	as_12749	15	AT	1	0	0	0
CUTC	as_12778	7	ES	0	0	1	0
ERLIN1	as_12788	1.2	RI	0	0	1	0
RPS6KA1	as_1280	1	AP	0	1	1	0
RPS6KA1	as_1281	7	AP	0	0	1	0
RPS6KA1	as_1282	5	AP	1	1	1	0
NDUFB8	as_12824	6	AT	1	0	0	0
NDUFB8	as_12829	14	AT	1	0	0	0
FAM178A	as_12841	6.2	AT	1	0	0	0
MRPL43	as_12849	6	AT	0	0	1	0
MRPL43	as_12851	3.4	AT	0	0	1	0
MRPL43	as_12852	7.2	AT	1	0	0	0
LZTS2	as_12860	2.1	AP	1	0	0	0
LZTS2	as_12861	1	AP	1	0	0	0
BTRC	as_12874	2	ES	1	0	0	0
POLL	as_12889	03:04:00	ES	0	1	0	0
POLL	as_12901	1.2:1.3:1.4:1.5	AD	1	0	0	0
POLL	as_12905	1.2:1.3:1.4	RI	0	0	1	0
LDB1	as_12934	2	AP	0	0	1	0
LDB1	as_12935	1	AP	0	0	1	0
PPRC1	as_12938	08:09:00	ES	0	0	1	0
TMEM180	as_12955	4	ES	1	0	1	0
SFXN2	as_12967	10:11:00	ES	1	0	1	0
NT5C2	as_12992	5	ES	1	0	1	0
PCGF6	as_12995	04:05:06	ES	0	0	1	0
CALHM2	as_13010	4.3	AT	1	0	0	0
CALHM2	as_13011	5	AT	1	0	0	0
CALHM2	as_13012	4.1	AA	1	0	0	0
PSMB7	as_130207	6	ES	0	1	0	0
WDR96	as_13038	8.2	AT	0	1	0	0
GSTO2	as_13050	9	AT	1	0	0	0
GSTO2	as_13051	7	AT	1	0	0	0
GSTO2	as_13053	05:08:00	ES	0	1	0	0
ADD3	as_13077	15	ES	0	1	0	0
BBIP1	as_13098	03:04:00	ES	0	1	0	0
BBIP1	as_13099	3	ES	0	1	0	0
VTI1A	as_13115	9	AT	1	0	0	0
VTI1A	as_13116	8	AT	1	0	0	0
SLC9A1	as_1312	12	AT	1	0	0	0
SLC9A1	as_1313	5.2	AT	1	0	0	0
TCF7L2	as_13131	16	ES	1	0	0	0
PLEKHS1	as_13177	16	AT	0	0	1	0
VWA2	as_13197	14	AT	1	0	1	0
VWA2	as_13198	12.2	AT	1	0	1	0
CPSF3L	as_132	4:5.2:6.2	ES	0	1	0	0
ABLIM1	as_13201	1	AP	0	1	0	0
ABLIM1	as_13203	8	AP	0	1	0	0
ABLIM1	as_13207	18.2	ES	1	0	0	0
ABLIM1	as_13209	16	ES	0	0	1	0
ATRNL1	as_13219	8.2	AT	0	0	1	0
ATRNL1	as_13220	29	AT	0	0	1	0
ENO4	as_13232	16	AT	1	0	0	0
ENO4	as_13233	17	AT	1	0	0	0
KIAA1598	as_13243	17:18:00	ES	1	1	1	0
RGS10	as_13261	1	AP	1	0	1	0
RGS10	as_13263	2	AP	1	0	1	0
TIAL1	as_13268	6	ES	1	0	0	0
INPP5F	as_13276	5.2	RI	1	0	1	0
C1orf61	as_132888	3	ES	0	1	0	0
FGFR2	as_13296	26	AT	1	0	0	0
FGFR2	as_13300	28.2	AT	1	0	0	0
FGFR2	as_13318	4	ES	1	0	0	0
NSMCE4A	as_13331	13	AT	1	0	0	0
NSMCE4A	as_13332	8	AT	1	0	0	0
TACC2	as_13339	20:21:00	ES	1	0	0	0
TACC2	as_13340	20	ES	1	0	1	0
TACC2	as_13344	12	ES	1	0	1	0
BUB3	as_13390	8.1	AA	0	1	1	0
CHST15	as_13397	9	AT	0	0	1	0
CHST15	as_13398	7.2	AT	0	0	1	0
LHPP	as_13400	8	AT	1	0	0	0
LHPP	as_13401	6	AT	1	0	0	0
BCCIP	as_13431	7	AT	1	0	0	0
FAM76A	as_1344	3	ES	1	0	0	0
GLRX3	as_13476	11.1	ES	1	0	0	0
DPYSL4	as_13481	12	ES	1	1	1	0
DPYSL4	as_13482	7	ES	1	0	0	0
LRRC27	as_13488	2	AP	1	0	0	0
LRRC27	as_13493	18	AT	0	0	1	0
LRRC27	as_13499	8	ES	1	1	0	0
THEMIS2	as_1350	4.1:4.2:4.3	ES	1	0	0	0
TUBGCP2	as_13530	11.1	AP	1	0	1	0
TUBGCP2	as_13534	7	ES	1	0	0	0
ZNF511	as_13542	5.2	RI	1	0	0	0
BET1L	as_13573	4.4	AT	1	0	0	0
BET1L	as_13574	7	AT	1	0	0	0
ARHGEF25	as_135876	13	ES	0	1	1	0
IFITM2	as_13641	1	AP	1	0	1	0
IFITM2	as_13642	2.1	AP	1	0	1	0
IFITM3	as_13646	3.1	AP	1	0	0	0
IFITM3	as_13647	2	AP	1	0	0	0
RNH1	as_13664	1	AP	1	0	0	0
RNH1	as_13674	00:03:04.200000	ES	1	0	0	0
RNH1	as_13678	00:03:04.200000	ES	1	0	0	0
RASSF7	as_13689	6.4	RI	1	0	0	0
RASSF7	as_13690	6.2:6.3:6.4	RI	1	0	0	0
RASSF7	as_13694	6.2	RI	1	0	0	0
IRF7	as_13710	4:5.1:5.2	ES	1	0	0	0
EPS8L2	as_13731	4.2	RI	1	0	0	0
TALDO1	as_13738	2	ES	1	0	0	0
SLC25A22	as_13759	3	AP	1	0	0	0
SLC25A22	as_13760	1	AP	0	0	1	0
PIDD	as_13764	1	AP	1	0	1	0
PIDD	as_13765	2.1	AP	1	0	1	0
PIDD	as_13766	12.2	AD	1	0	0	0
PIDD	as_13769	3.1	AA	1	0	1	0
RPLP2	as_13770	1.2:1.3	AD	1	1	0	0
EFCAB4A	as_13776	8	ES	1	0	0	0
CHID1	as_13803	1	AP	0	1	0	0
CHID1	as_13806	18	AT	1	0	1	0
CHID1	as_13807	17.2	AT	1	0	1	0
CHID1	as_13814	6.1:6.2:6.3	ES	1	0	1	0
PHACTR4	as_1384	1	AP	1	0	0	0
PHACTR4	as_1385	3	AP	1	0	0	0
RCC1	as_1386	1	AP	0	0	1	0
LSP1	as_13865	1	AP	1	0	0	0
LSP1	as_13868	5	AP	1	0	0	0
RCC1	as_1387	5	AP	0	0	1	0
TAF12	as_1389	1.2	AD	1	0	0	0
MRPL23	as_13893	8	AT	1	0	1	0
MRPL23	as_13894	5.3	AT	1	0	1	0
IGF2	as_13898	5	AP	0	1	0	0
GMEB1	as_1390	3.1	AA	1	0	0	0
SLC22A18	as_13934	1	AP	0	1	0	0
SLC22A18	as_13935	2	AP	0	1	0	0
NAP1L4	as_13938	16	ES	0	0	1	0
ZNF195	as_13972	9	ES	0	1	0	0
ZNF195	as_13975	09:11:12	ES	0	1	0	0
ZNF195	as_13976	5.2:11:12	ES	1	0	0	0
ZNF195	as_13977	11:12:00	ES	0	1	0	0
ZNF195	as_13979	09:11:00	ES	0	1	0	0
ZNF195	as_13980	5.2:11	ES	1	0	0	0
ZNF195	as_13981	11	ES	1	0	1	0
NUP98	as_13997	29	ES	0	0	1	0
PGAP2	as_14008	08:09:00	ES	1	1	0	0
RRM1	as_14033	9	AP	1	0	0	0
RRM1	as_14034	1	AP	1	0	0	0
TRIM34	as_14067	1	AP	1	0	0	0
TRIM34	as_14068	2	AP	1	0	0	0
TRIM5	as_14077	9	ES	0	1	0	0
EPB41	as_1410	16:17:18	ES	0	0	1	0
APBB1	as_14118	13	ES	1	1	1	0
TIMM10B	as_14142	7	AT	1	0	0	0
TIMM10B	as_14144	5	AT	1	0	0	0
TIMM10B	as_14145	3.3	AT	1	0	0	0
DNHD1	as_14150	41	AT	1	0	0	0
DNHD1	as_14151	8.4	AT	1	0	0	0
ILK	as_14166	5.4:5.5	AD	1	0	0	0
ILK	as_14170	5.1:5.2	AA	1	0	0	0
ZNF215	as_14188	8	AT	1	0	0	0
ZNF215	as_14189	7.2	AT	1	0	0	0
MXRA8	as_142	1	AP	1	0	1	0
RIC3	as_14218	6	AP	0	0	1	0
RIC3	as_14219	1	AP	0	0	1	0
LMO1	as_14237	2.1	AP	0	0	1	0
LMO1	as_14238	1	AP	0	0	1	0
LMO1	as_14239	2.2	AD	0	0	1	0
RPL27A	as_14260	1.2	RI	1	0	0	0
ST5	as_14265	1	AP	1	0	1	0
AKIP1	as_14278	4.1	ES	0	0	1	0
AKIP1	as_14279	2	ES	1	0	0	0
MXRA8	as_143	2	AP	1	0	1	0
DENND5A	as_14305	3	ES	1	0	1	0
TMEM41B	as_14311	7.2	RI	0	0	1	0
ZNF143	as_14317	1	AP	1	0	0	0
ZNF143	as_14318	2	AP	1	0	0	0
WEE1	as_14327	2	AP	1	0	1	0
WEE1	as_14328	1	AP	1	0	1	0
SWAP70	as_14332	4	ES	1	0	0	0
AMPD3	as_14345	3	AP	1	0	0	0
AMPD3	as_14346	4	AP	0	1	0	0
AMPD3	as_14347	1	AP	1	0	0	0
AMPD3	as_14349	2	AP	0	0	1	0
MRVI1	as_14366	19	ES	0	1	0	0
MRVI1	as_14367	12	ES	0	0	1	0
DKK3	as_14405	2	AP	1	0	0	0
DKK3	as_14408	1	AP	1	1	0	0
MICAL2	as_14416	28.2	AT	1	0	0	0
MICAL2	as_14417	27.2	AT	1	0	1	0
MICAL2	as_14418	29	AT	1	0	0	0
BTBD10	as_14447	3	AP	1	1	1	0
BTBD10	as_14448	1	AP	1	1	1	0
CYP2R1	as_14478	1	AP	1	0	0	0
CYP2R1	as_14479	4.1	AP	0	0	1	0
CYP2R1	as_14484	2.2:3	ES	1	0	0	0
MXRA8	as_145	10.1	AA	1	0	0	0
NUCB2	as_14519	1	AP	1	0	1	0
NUCB2	as_14520	6	AP	1	0	1	0
NUCB2	as_14526	16	ES	0	0	1	0
ABCC8	as_14530	32.4	AT	1	0	0	0
ABCC8	as_14531	38	AT	1	0	0	0
SERGEF	as_14562	1.2	AD	0	0	1	0
SAAL1	as_14574	10.2	ES	1	0	0	0
SAA2	as_14577	5	AT	1	0	1	0
SAA2	as_14579	7	AT	1	0	0	0
SAA2	as_14580	4	AT	1	0	0	0
SNRNP40	as_1459	10	ES	1	0	1	0
HPS5	as_14592	2	ES	1	0	0	0
HPS5	as_14593	1.3:2	ES	1	0	0	0
GTF2H1	as_14599	1	AP	1	0	0	0
GTF2H1	as_14601	9.1	AP	1	0	1	0
LDHA	as_14607	1	AP	1	1	0	0
LDHA	as_14608	2.1	AP	1	1	0	0
ZCCHC17	as_1461	3	ES	1	0	0	0
LDHA	as_14634	03:04:00	ES	1	0	0	0
LDHA	as_14636	3	ES	1	0	1	0
ZCCHC17	as_1464	1.2:2	ES	1	0	0	0
TSG101	as_14661	10	AT	1	0	0	0
TSG101	as_14662	11	AT	1	0	0	0
UEVLD	as_14666	8	AT	1	0	0	0
UEVLD	as_14667	14	AT	1	0	0	0
UEVLD	as_14668	13	ES	1	0	0	0
FABP3	as_1467	3	ES	1	0	1	0
NAV2	as_14695	1	AP	1	0	0	0
NAV2	as_14696	2	AP	1	0	0	0
NAV2	as_14697	34	ES	1	0	0	0
AURKAIP1	as_147	1.4	RI	0	0	1	0
PRMT3	as_14723	1.3	ES	0	0	1	0
SLC5A12	as_14744	16	AT	1	1	0	0
SLC5A12	as_14745	10.3	AT	1	1	0	0
BBOX1	as_14747	1	AP	0	0	1	0
BBOX1	as_14748	3.1	AP	0	0	1	0
CCDC34	as_14751	6	AT	1	0	0	0
CCDC34	as_14752	3.2	AT	1	0	0	0
TINAGL1	as_1476	5.2	RI	1	0	1	0
MPPED2	as_14793	9	AT	1	0	0	0
MPPED2	as_14794	10	AT	1	0	0	0
IMMP1L	as_14814	05:06:00	ES	1	0	0	0
IMMP1L	as_14819	4	ES	1	0	0	0
IMMP1L	as_14820	2	ES	1	0	0	0
ELP4	as_14825	10:11:00	ES	1	0	0	0
PAX6	as_14829	1	AP	0	0	1	0
PAX6	as_14833	8	ES	0	0	1	0
EIF3M	as_14852	3	ES	1	0	0	0
EIF3M	as_14856	2.1:2.2:3	ES	1	0	1	0
TCP11L1	as_14876	4	ES	0	0	1	0
HIPK3	as_14890	3	AP	1	1	0	0
HIPK3	as_14892	2	AP	0	1	0	0
KIAA1549L	as_14896	11	ES	0	0	1	0
NAT10	as_14948	2.2:3	ES	1	0	0	0
APIP	as_14963	4.1	AP	0	0	1	0
APIP	as_14964	1	AP	0	0	1	0
APIP	as_14965	8.2	AT	1	0	0	0
APIP	as_14967	11	AT	1	0	0	0
APIP	as_14970	2	ES	1	0	1	0
BAI2	as_1501	26	ES	0	0	1	0
BAI2	as_1502	8	ES	1	1	1	0
BAI2	as_1504	7	ES	1	0	1	0
BAI2	as_1505	03:04:00	ES	1	0	1	0
EPB41L2	as_150734	19:20.1:21:22	ES	0	0	0	1
EPB41L2	as_150740	19:20.1:20.2	ES	0	0	1	0
EPB41L2	as_150741	00:19:20.100000	ES	1	0	1	0
EPB41L2	as_150743	17:18:00	ES	1	0	1	0
EPB41L2	as_150744	19	ES	0	0	1	0
ABI1	as_150860	11.1:11.2	ES	0	0	1	0
ABI1	as_150862	10	ES	1	0	1	0
MKRN1	as_152272	03:06:00	ES	1	0	1	0
CD74	as_152981	6:7.1:8:9	ES	1	0	0	0
CD74	as_152982	00:07:01.100000	ES	1	0	0	0
PTP4A2	as_1536	03:05:00	ES	0	0	1	0
SLC1A2	as_15411	2	AP	0	1	0	0
SLC1A2	as_15412	1.1	AP	0	1	0	0
LDLRAD3	as_15419	5	ES	1	0	1	0
TMEM39B	as_1543	9.2	AT	1	0	0	0
C11orf74	as_15439	6	ES	1	0	0	0
C11orf74	as_15441	5	ES	1	0	0	0
LRRC4C	as_15443	1	AP	0	1	0	0
LRRC4C	as_15444	5	AP	0	1	0	0
TMEM39B	as_1545	10	AT	1	0	0	0
ACCS	as_15474	15	AT	1	0	0	0
TMEM39B	as_1549	05:06:00	ES	0	1	1	0
TP53I11	as_15505	1.2	AD	1	0	0	0
SLC35C1	as_15509	1.3	RI	1	0	0	0
DGKZ	as_15539	1	AP	1	0	0	0
DGKZ	as_15540	3	AP	1	1	0	0
DGKZ	as_15541	2	AP	0	1	0	0
DGKZ	as_15542	4	AP	0	1	0	0
DGKZ	as_15546	11	ES	1	0	0	0
MDK	as_15566	2.1	AP	0	1	0	0
MDK	as_15567	1.1	AP	0	1	0	0
MDK	as_15570	2.3	RI	0	1	0	0
ATG13	as_15582	13:14:00	ES	1	1	1	0
ATG13	as_15583	14	ES	1	1	1	0
ERGIC3	as_156157	10|11	ME	1	1	1	0
C11orf49	as_15622	04:07:00	ES	1	0	0	0
C11orf49	as_15633	03:04:00	ES	1	0	0	0
C11orf49	as_15635	3	ES	1	0	0	0
COX4I1	as_156372	4.2:5.1:5.2:5.3	ES	1	1	0	0
ARFGAP2	as_15645	4.2:5:6.1:6.2:7:8	ES	1	1	0	0
ARFGAP2	as_15661	3:4.2:5:6.1:6.2:7:8	ES	1	0	0	0
DDB2	as_15673	6	ES	1	0	0	0
TMEM234	as_1569	6.2	RI	1	0	0	0
NR1H3	as_15699	8.2	RI	1	0	0	0
NR1H3	as_15704	3.4	RI	0	0	1	0
MADD	as_15717	28	ES	1	1	0	0
MADD	as_15719	25.2:25.3	AD	1	0	0	0
MADD	as_15720	25.2	AD	1	0	0	0
MADD	as_15721	23.2	ES	1	0	0	0
SPI1	as_15728	5	AT	0	0	1	0
SPI1	as_15729	4.2	AT	0	0	1	0
SLC39A13	as_15747	6.2	RI	1	0	0	0
PHF21A	as_157593	16|17	ME	1	1	0	0
TMEM234	as_1576	02:03:04	ES	0	0	1	0
CELF1	as_15763	18.1:18.2	AA	1	0	1	0
KBTBD4	as_15776	2.2:2.3	RI	0	1	0	0
KBTBD4	as_15779	1.2	AD	1	0	0	0
NDUFS3	as_15782	3.5	AT	1	0	0	0
NDUFS3	as_15783	6	AT	1	0	0	0
NUP160	as_15810	3.1:3.2:3.3	ES	0	1	0	0
TIMM10	as_15856	1.2:2.1	ES	1	0	0	0
SERPING1	as_15865	2.1	AP	1	0	0	0
SERPING1	as_15866	1	AP	1	0	0	0
TMX2	as_15897	3.3:4:5.1:5.2:5.3	ES	0	1	0	0
TMX2	as_15903	3.1:3.2:3.3:4:5.1:5.3	ES	0	1	0	1
TMX2	as_15906	4:5.1:5.3	ES	1	1	0	0
TMX2	as_15911	3.1:3.2:3.3:4	ES	0	0	1	0
TMX2	as_15919	3.1:3.2:3.3	ES	1	0	1	0
TMX2	as_15920	3.2:3.3	ES	1	0	1	0
TMX2	as_15921	3.3	ES	1	0	0	0
TMX2	as_15923	3.2	AA	1	0	0	0
CTNND1	as_15937	12	ES	1	1	0	0
CTNND1	as_15999	3:4.1:4.2:4.3	ES	1	0	0	0
CCNL2	as_160	6.1:7.1	ES	0	1	0	0
LPXN	as_16009	1.1	AP	1	1	0	0
LPXN	as_16010	2	AP	1	1	0	0
LPXN	as_16011	6	ES	1	0	1	0
FAM111A	as_16027	3.1:3.2	AA	0	1	0	0
FAM111A	as_16028	3.1	ES	0	1	0	0
STX3	as_16035	13	ES	0	1	0	0
STX3	as_16040	5	ES	0	1	0	0
BSDC1	as_1607	00:03:04.300000	ES	0	0	1	0
CCNL2	as_161	6.1:6.2	ES	0	1	0	0
ZBTB8OS	as_1610	8	AT	1	0	0	0
ZBTB8OS	as_1611	7	AT	1	0	0	0
VWCE	as_16147	6	AT	1	0	0	0
VWCE	as_16148	21	AT	1	0	0	0
CYB561A3	as_16163	6.5:6.6	RI	1	0	1	0
CYB561A3	as_16166	6.2	RI	1	0	0	0
CYB561A3	as_16183	3	ES	1	0	1	0
TMEM138	as_16186	4	AT	1	0	0	0
TMEM138	as_16187	3.5	AT	1	0	0	0
TMEM138	as_16188	3.3	RI	1	0	0	0
SDHAF2	as_16224	5.1:5.2	ES	1	0	0	0
RBBP4	as_1623	5	ES	1	0	0	0
SDHAF2	as_16230	3:4.1:5.1:5.2	ES	1	0	0	0
PPP1R32	as_16239	12	AP	1	0	0	0
FADS2	as_16296	2.2	AD	1	0	0	0
FADS3	as_16305	9.2	RI	1	0	0	0
INCENP	as_16337	11	ES	0	0	1	0
ASRGL1	as_16341	3	ES	0	0	1	0
AHNAK	as_16349	6	ES	0	1	0	0
S100PBP	as_1635	9	AT	1	0	1	0
MTA2	as_16357	1	AP	0	0	1	0
MTA2	as_16358	2	AP	0	0	1	0
S100PBP	as_1636	7	AT	1	0	1	0
B3GAT3	as_16371	6.1:6.2	AA	1	0	0	0
B3GAT3	as_16372	6.2	AA	1	0	0	0
C11orf48	as_16388	1.6	RI	1	0	0	0
C11orf48	as_16390	1.2:1.3:1.4	RI	1	0	0	0
BSCL2	as_16401	2.1	AP	1	0	0	0
BSCL2	as_16409	4.2:4.3	AD	0	0	1	0
TTC9C	as_16414	3.2	AT	1	0	0	0
TTC9C	as_16415	4	AT	1	0	0	0
WDR74	as_16453	1	AP	1	0	1	0
WDR74	as_16454	2	AP	1	0	1	0
WDR74	as_16457	11	ES	0	0	1	0
SLC3A2	as_16466	4.1:4.2	ES	1	0	1	0
SLC3A2	as_16472	02:03:00	ES	1	0	0	0
MRPL20	as_165	4	AT	1	0	0	0
AK2	as_1652	9	ES	0	1	0	0
AK2	as_1653	5	ES	1	0	0	0
RTN3	as_16533	2	ES	1	0	0	0
AK2	as_1654	02:03:00	ES	1	0	0	0
MARK2	as_16540	18:19:00	ES	1	1	0	0
MARK2	as_16541	19	ES	1	0	0	0
MARK2	as_16544	16.1:16.2	ES	1	0	0	0
NAA40	as_16547	1	AP	1	1	0	0
NAA40	as_16548	2	AP	1	1	0	0
NAA40	as_16550	4.1:4.2	ES	0	0	1	0
NAA40	as_16551	4.2	ES	0	0	1	0
AK2	as_1656	2	ES	1	0	0	0
TRPT1	as_16578	7.2	ES	1	0	0	0
NUDT22	as_16584	5	AT	1	0	0	0
NUDT22	as_16585	6	AT	1	0	0	0
NUDT22	as_16586	02:03:00	ES	0	0	1	0
NUDT22	as_16587	3	ES	0	0	1	0
MRPL20	as_166	3.2	AT	1	0	0	0
DNAJC4	as_16600	3	ES	1	0	0	0
GPR137	as_16623	9	ES	0	0	1	0
GPR137	as_16624	7	ES	1	0	1	0
RASGRP2	as_16661	1	AP	1	0	0	0
RASGRP2	as_16662	2	AP	1	0	0	0
RASGRP2	as_16663	3.1	AP	1	0	0	0
RASGRP2	as_16673	3.2	RI	1	0	0	0
SF1	as_16675	2	AP	0	0	1	0
SF1	as_16676	1.1	AP	0	0	1	0
SF1	as_16687	1.3	ES	1	0	0	0
NAALADL1	as_16735	17	AT	1	0	0	0
NAALADL1	as_16736	16.2	AT	1	0	0	0
ZFPL1	as_16752	3.1:3.2	ES	1	0	0	0
TM7SF2	as_16761	8	ES	1	0	0	0
ZSCAN20	as_1678	6.2	AT	1	0	1	0
ZSCAN20	as_1679	8	AT	1	0	1	0
DPF2	as_16815	7	ES	1	0	1	0
SLC25A45	as_16820	3.1	AP	1	1	0	0
SLC25A45	as_16821	1	AP	1	1	1	0
SLC25A45	as_16822	4.1	AP	1	0	1	0
SSSCA1	as_16871	1.2	RI	0	0	1	0
EHBP1L1	as_16875	1	AP	1	0	0	0
EHBP1L1	as_16876	17.1	AP	1	0	0	0
CSMD2	as_1688	51	AT	1	0	0	0
CSMD2	as_1690	17.2	AT	1	0	1	0
KAT5	as_16914	1.2	RI	0	0	1	0
CFL1	as_16919	1	AP	1	0	1	0
CFL1	as_16920	2	AP	0	0	1	0
CFL1	as_16922	5.1	AP	1	0	0	0
EFEMP2	as_16933	11.1	ES	1	0	0	0
EIF1AD	as_16972	1.2:2.1:2.2:2.3	ES	1	0	0	0
EIF1AD	as_16973	1.2:2.2:2.3	ES	1	0	0	0
EIF1AD	as_16975	1.2:2.3	ES	1	0	0	0
PACS1	as_16986	22	AP	1	0	0	0
SMIM12	as_1699	7	AT	1	0	1	0
SMIM12	as_1700	4.2	AT	1	0	1	0
CNIH2	as_17000	6.2	RI	0	0	1	0
CNIH2	as_17002	2	ES	1	0	1	0
SLC29A2	as_17025	10.1	AA	0	0	1	0
SLC29A2	as_17026	9	ES	0	0	1	0
PELI3	as_17033	7.2	AT	0	0	1	0
PELI3	as_17034	8	AT	0	0	1	0
BBS1	as_17063	1.2	RI	0	0	1	0
ZDHHC24	as_17066	6	ES	1	0	0	0
RBM14	as_17085	3	ES	1	0	0	0
RBM14	as_17086	2	ES	1	0	0	0
C11orf80	as_17125	6	ES	0	1	0	0
C11orf80	as_17128	5.1	ES	1	0	0	0
C11orf80	as_17129	02:03:00	ES	1	0	0	0
RCE1	as_17132	7	ES	0	0	1	0
PC	as_17134	1	AP	1	1	0	0
PC	as_17135	4	AP	1	1	0	0
PPP1CA	as_17183	2.1:2.2	ES	1	0	1	0
RPS6KB2	as_17203	6.1:6.2	ES	1	0	0	0
RPS6KB2	as_17204	6.2	ES	1	1	0	0
CORO1B	as_17209	2.1	AP	1	0	0	0
CORO1B	as_17210	1	AP	1	0	0	0
TMEM134	as_17231	6.1:6.2	ES	1	0	1	0
TMEM134	as_17232	6.2	ES	1	0	1	0
KIAA0319L	as_1725	4	ES	0	0	1	0
NCDN	as_1727	1.2:1.3	AD	1	0	1	0
NCDN	as_1728	1.3	ES	1	1	0	0
NDUFS8	as_17280	3:4.1:4.2:5:6	ES	0	1	0	0
SUV420H1	as_17297	10.1	AA	1	0	0	0
SUV420H1	as_17298	6	ES	1	0	0	0
CLSPN	as_1730	25	AT	1	0	1	0
SUV420H1	as_17300	5	ES	0	1	0	0
CLSPN	as_1731	26	AT	1	0	1	0
MTL5	as_17328	6.2	AT	1	0	0	0
MTL5	as_17329	10	AT	1	0	0	0
MRPL21	as_17345	2.1:2.2	ES	0	0	1	0
PPFIA1	as_17394	17	ES	1	1	1	0
AGO3	as_1740	8	AT	0	1	0	0
CTTN	as_17402	11|12	ME	1	0	1	0
FAM86C1	as_17433	5.3	AT	1	0	0	0
FAM86C1	as_17434	6	AT	1	0	0	0
FAM86C1	as_17436	4	ES	1	0	0	0
FAM86C1	as_17438	3.2:4	ES	1	0	1	0
FAM86C1	as_17441	3.2	ES	0	0	1	0
RNF121	as_17462	4	ES	1	0	1	0
IL18BP	as_17471	5	AT	1	0	0	0
IL18BP	as_17473	4.7	AT	1	0	0	0
IL18BP	as_17475	4.3	RI	1	0	0	0
IL18BP	as_17481	1.7	RI	1	0	0	0
IL18BP	as_17487	1.2	RI	1	0	0	0
IL18BP	as_17488	1.2:1.3	RI	1	0	1	0
IL18BP	as_17496	1.2:1.3:1.4:1.5:1.6:1.7	RI	1	0	0	0
IL18BP	as_17503	1.2:1.3:1.4:1.5:1.6	AD	1	0	0	0
IL18BP	as_17510	1.2:1.3:1.4	AD	1	0	0	0
NUMA1	as_17515	18	ES	1	0	0	0
NUMA1	as_17518	4	ES	1	0	0	0
LRTOMT	as_17529	6.2:6.3	RI	1	0	0	0
LRTOMT	as_17536	6.2	RI	1	0	0	0
LRTOMT	as_17537	4	ES	1	0	1	0
LRTOMT	as_17550	2.1:2.2:3	ES	1	0	0	0
LRTOMT	as_17551	2.2:3	ES	1	0	0	0
LRTOMT	as_17552	2.1:2.2	ES	0	1	0	0
LAMTOR1	as_17555	6	AT	0	0	1	0
LAMTOR1	as_17556	4.3	AT	0	0	1	0
MAP7D1	as_1756	9	AP	1	0	1	0
ANAPC15	as_17565	7.2	AT	1	0	1	0
ANAPC15	as_17566	10	AT	1	0	1	0
ANAPC15	as_17569	3.3	AD	1	0	0	0
MAP7D1	as_1757	1	AP	1	0	1	0
CLPB	as_17598	6	ES	0	1	0	0
THRAP3	as_1762	2	ES	0	0	1	0
ARAP1	as_17639	2	AP	1	0	0	0
ARAP1	as_17641	32	ES	0	1	0	0
SH3D21	as_1765	16.2	AT	0	1	0	0
ATG16L2	as_17652	6.2	RI	0	1	0	0
SH3D21	as_1766	19	AT	0	1	0	0
FCHSD2	as_17677	2	ES	0	0	1	0
FAM168A	as_17696	4	ES	1	0	1	0
MRPL48	as_17713	9	AP	1	0	0	0
MRPL48	as_17714	1	AP	1	0	0	0
MRPL48	as_17725	7	ES	1	0	0	0
MRPL48	as_17728	05:07:00	ES	1	0	0	0
PAAF1	as_17740	6	AP	1	0	1	0
PAAF1	as_17741	2.1	AP	1	0	1	0
PAAF1	as_17743	4.1:4.2	ES	1	0	1	0
PAAF1	as_17744	4.2	ES	1	1	1	0
P4HA3	as_17766	16	AT	1	1	0	0
P4HA3	as_17767	14.2	AT	1	1	0	0
OSCP1	as_1777	7	AT	1	0	0	0
OSCP1	as_1778	13.2	AT	1	0	0	0
XRRA1	as_17783	19	AT	1	0	0	0
XRRA1	as_17784	18.4	AT	1	0	0	0
XRRA1	as_17785	18.2	RI	0	1	0	0
OSCP1	as_1780	2	ES	0	1	0	0
NEU3	as_17812	6	AT	1	0	0	0
ARRB1	as_17833	13	ES	1	0	1	0
RPS3	as_17835	7.2	AT	0	1	1	0
RPS3	as_17836	8	AT	0	1	1	0
SERPINH1	as_17866	1	AP	1	0	1	0
SERPINH1	as_17867	4.1	AP	1	0	1	0
SERPINH1	as_17871	2.2	ES	0	0	1	0
MAP6	as_17874	3.2	AT	1	0	0	0
MAP6	as_17875	4	AT	1	0	0	0
UVRAG	as_17878	10	AP	1	0	0	0
UVRAG	as_17880	1	AP	1	0	1	0
UVRAG	as_17885	20	ES	1	0	0	0
SSU72	as_179	2.2	AT	0	0	1	0
TSKU	as_17902	2	AP	1	0	1	0
TSKU	as_17903	1	AP	1	0	1	0
ACER3	as_17909	10	ES	1	0	0	0
ACER3	as_17914	4	ES	1	0	0	0
ACER3	as_17923	2.1:2.2	ES	1	0	0	0
AAMDC	as_17974	12	AT	1	0	0	0
AAMDC	as_17975	7	AT	1	0	0	0
AAMDC	as_17978	05:06:00	ES	1	0	1	0
MEAF6	as_1798	6:7:8.1:9.1	ES	1	1	0	0
AAMDC	as_17980	5	ES	1	0	1	0
INTS4	as_17989	5.3	AT	1	0	0	0
SSU72	as_180	5	AT	0	0	1	0
MEAF6	as_1800	6:8.1:9.1	ES	1	1	1	0
MEAF6	as_1802	6	ES	1	1	0	0
MEAF6	as_1803	06:07:00	ES	1	0	1	0
RAB30	as_18039	2.1	AP	1	0	1	0
RAB30	as_18040	1	AP	1	0	1	0
MEAF6	as_1805	6	ES	1	1	1	0
ANKRD42	as_18058	1.2	AD	1	0	0	0
CCDC90B	as_18078	1.3:1.4:1.5:2	ES	0	1	0	0
TMEM126B	as_18123	2.1:2.2	ES	0	0	1	0
CREBZF	as_18138	2.7	AA	1	1	0	0
SYTL2	as_18142	10.1	AP	1	0	0	0
SYTL2	as_18144	1	AP	1	0	0	0
SYTL2	as_18147	15	ES	1	0	0	0
SYTL2	as_18150	11.2:12.2	ES	1	0	0	0
SYTL2	as_18153	11.2	ES	1	1	0	0
SYTL2	as_18155	10.2	RI	1	0	0	0
SYTL2	as_18156	8.3	AD	1	0	0	0
PICALM	as_18172	14.1:14.2	ES	1	0	0	0
EED	as_18182	08:09:00	ES	0	0	1	0
C11orf73	as_18185	5.2	RI	1	0	0	0
C11orf73	as_18187	02:03:00	ES	1	0	0	0
C1orf109	as_1819	3.3:4.1	ES	1	0	0	0
TMEM135	as_18205	16	AT	1	0	0	0
TMEM135	as_18206	6	AT	1	0	0	0
TMEM135	as_18210	1.2:2:3:4	ES	1	0	0	0
CTSC	as_18212	9	AT	1	0	0	0
CTSC	as_18213	4.2	AT	1	0	0	0
NOX4	as_18231	25	AT	1	0	1	0
CHORDC1	as_18258	8.1	AP	1	0	1	0
CHORDC1	as_18265	12	AT	1	0	0	0
SLC36A4	as_18284	8	AT	1	0	0	0
SLC36A4	as_18285	13	AT	1	0	0	0
SMCO4	as_18299	1	AP	0	1	0	0
SMCO4	as_18300	2	AP	0	1	0	0
TAF1D	as_18314	12.2:12.3:12.4	RI	1	0	0	0
TAF1D	as_18315	12.3:12.4	AA	1	0	0	0
TAF1D	as_18319	10.1	AA	1	0	1	0
C11orf54	as_18326	2	ES	1	0	0	0
MED17	as_18327	2.2	AT	1	0	1	0
MED17	as_18328	12.2	AT	1	0	1	0
ANKRD49	as_18350	2.3:2.4:2.5:2.6:2.7	RI	1	0	0	0
PIWIL4	as_18358	19.1	AP	0	1	0	0
FAM76B	as_18383	2	ES	1	0	1	0
CCDC82	as_18407	3.1	AP	0	0	1	0
C1orf122	as_1841	1.2:1.3	RI	1	0	0	0
CCDC82	as_18411	2	ES	0	0	1	0
C11orf70	as_18436	7	AT	1	0	0	0
YAP1	as_18440	2	AP	0	0	1	0
YAP1	as_18441	1	AP	0	0	1	0
INPP5B	as_1848	7.3	AT	1	0	1	0
DCUN1D5	as_18483	1.2:2	ES	1	0	0	1
DCUN1D5	as_18486	1.2	AD	1	0	0	0
INPP5B	as_1849	24	AT	1	0	1	0
CASP1	as_18514	1	AP	1	0	0	0
CASP1	as_18515	2	AP	1	0	0	0
INPP5B	as_1852	7.2	AD	0	0	1	0
RHBDL2	as_1859	1	AP	1	0	1	0
RHBDL2	as_1860	3	AP	1	0	0	0
RHBDL2	as_1861	2	AP	1	1	0	0
KDELC2	as_18614	2.1	AP	1	0	1	0
KDELC2	as_18615	1	AP	1	0	1	0
KDELC2	as_18618	7	ES	1	0	1	0
DDX10	as_18623	17.2	AT	1	0	1	0
DDX10	as_18624	18	AT	1	0	1	0
RDX	as_18650	3.1:3.2	ES	1	0	1	0
COLCA2	as_18663	2	AP	0	0	1	0
COLCA2	as_18664	1	AP	0	0	1	0
PAQR6	as_186700	6	ES	0	0	1	0
C11orf1	as_18686	1	AP	1	0	0	0
C11orf1	as_18688	2	AP	1	0	0	0
C11orf1	as_18689	5	ES	0	0	1	0
CRYAB	as_18690	2	AP	1	0	0	0
CRYAB	as_18691	3	AP	1	0	0	0
MACF1	as_1870	43.1	AP	1	0	1	0
HSPB2	as_18701	2.2	AT	0	0	1	0
HSPB2	as_18702	3	AT	0	0	1	0
MACF1	as_1871	1	AP	1	0	0	0
MACF1	as_1872	11	AP	1	1	1	0
C11orf57	as_18723	4.2	RI	1	0	1	0
SDHD	as_18735	4	ES	1	0	0	0
BCO2	as_18749	13.2	AT	1	0	0	0
BCO2	as_18750	14	AT	1	0	0	0
PTS	as_18758	1	AP	1	0	0	0
PTS	as_18759	2	AP	1	0	0	0
PTS	as_18763	5	ES	0	0	1	0
PTS	as_18764	4	ES	1	1	1	0
NCAM1	as_18767	21	AT	1	0	1	0
NCAM1	as_18768	18	AT	1	0	1	0
NCAM1	as_18769	9	ES	0	1	0	0
TMPRSS5	as_18789	12	ES	1	0	1	0
TMPRSS5	as_18793	2.1	ES	0	0	1	0
TMPRSS5	as_18794	2.1:2.2:3	ES	0	1	0	0
TMPRSS5	as_18795	2.1:3	ES	0	1	1	0
USP28	as_18805	21	ES	1	0	1	0
MACF1	as_1881	107	ES	1	0	0	0
ZBTB16	as_18811	1	AP	1	0	0	0
ZBTB16	as_18812	2	AP	1	0	0	0
RBM7	as_18823	4.3	RI	1	0	0	0
REXO2	as_18830	1	AP	1	0	0	0
REXO2	as_18831	5.1	AP	1	0	0	0
MACF1	as_1884	76.2:78	ES	1	0	0	0
CADM1	as_18849	11	ES	0	0	1	0
MACF1	as_1885	77	ES	1	0	1	0
CADM1	as_18850	10:11:00	ES	1	1	1	0
CADM1	as_18851	10	ES	1	0	0	0
CADM1	as_18853	9	ES	1	1	0	0
CADM1	as_18854	09:10:11	ES	0	1	0	0
CADM1	as_18855	10:11:00	ES	1	1	0	0
CADM1	as_18856	09:10:00	ES	0	1	0	0
CADM1	as_18858	9	ES	1	1	0	0
TSC22D4	as_188581	3	ES	1	0	0	0
CADM1	as_18859	2	ES	1	0	0	0
MACF1	as_1886	69	ES	1	1	1	0
SIK3	as_18877	16	ES	1	0	1	0
SIDT2	as_18892	11	ES	1	1	0	0
TAGLN	as_18893	2.1	AP	1	0	0	0
TAGLN	as_18894	1.1	AP	1	0	0	0
TAGLN	as_18896	1.2	RI	1	0	0	0
TAGLN	as_18897	1.2:1.3	AD	1	0	1	0
PCSK7	as_18902	8.2	RI	1	0	0	0
RNF214	as_18905	13	ES	0	0	1	0
RNF214	as_18906	3.2	AD	1	0	0	0
BACE1	as_18907	1	AP	1	0	0	0
BACE1	as_18908	3	AP	1	0	0	0
FXYD2	as_18921	8	AT	1	0	1	0
FXYD2	as_18922	9	AT	1	0	1	0
FXYD6	as_18935	10.1:10.2:10.3:10.4	AA	1	0	0	0
FXYD6	as_18936	10.1:10.2:10.3	ES	1	0	0	0
FXYD6	as_18944	5	ES	1	0	0	0
IL10RA	as_18955	4	ES	0	0	1	0
UBE4A	as_18996	1	AP	1	0	0	0
UBE4A	as_18997	11	AP	1	0	0	0
PPIE	as_1901	10	AT	1	0	0	0
TMEM25	as_19014	5	ES	1	0	0	0
TMEM25	as_19017	3.1:3.2	AA	1	0	0	0
TMEM25	as_19019	3.1:3.2:3.3	ES	1	0	1	0
PPIE	as_1902	12	AT	1	0	0	0
TMEM25	as_19022	3.1	AA	1	0	0	0
ANK2	as_190332	2 days, 0:49:50	ES	0	1	0	0
PHLDB1	as_19034	2	AP	1	0	0	0
PHLDB1	as_19035	15	AP	1	0	1	0
PHLDB1	as_19036	25	ES	1	0	1	0
PPIE	as_1904	7.2	AD	1	0	0	0
PHLDB1	as_19041	16	ES	1	0	1	0
CCDC84	as_19052	6.2	AD	1	0	0	0
CCDC84	as_19053	4	ES	1	0	0	0
RPS25	as_19054	2.2:3.1	ES	1	0	0	0
RPS25	as_19057	2.1:2.2	ES	0	1	1	0
GNB2L1	as_190578	4.1:4.2:5:6:7.2:8.1:8.2	ES	1	0	0	0
GNB2L1	as_190583	05:06:00	ES	0	1	0	0
TRAPPC4	as_19067	2.2:2.3:2.4	AD	1	1	0	0
TRAPPC4	as_19069	2.1:2.2:2.3:2.4:3.1:3.2	ES	1	0	0	0
SLC37A4	as_19074	11	ES	1	1	1	0
SLC37A4	as_19077	2.1:2.2	ES	0	0	1	0
HYOU1	as_19084	18.1:18.2	ES	1	0	0	0
HYOU1	as_19088	2	ES	1	0	0	0
HMBS	as_19102	5.2	AD	1	0	0	0
HMBS	as_19104	1.2:4	ES	1	0	0	0
HMBS	as_19105	4	ES	1	0	0	0
BMP8B	as_1911	6.2	AT	0	1	1	0
BMP8B	as_1912	8	AT	0	1	1	0
NLRX1	as_19128	10.1	AA	1	0	0	0
MCAM	as_19134	6.1	AP	1	0	1	0
MCAM	as_19135	1	AP	1	0	1	0
USP2	as_19139	1	AP	1	0	1	0
USP2	as_19140	3	AP	1	0	1	0
ARHGEF12	as_19162	2	AP	1	1	0	0
ARHGEF12	as_19163	1	AP	1	1	0	0
ARHGEF12	as_19165	5	ES	1	0	0	0
TRIT1	as_1918	9	ES	0	0	1	0
SORL1	as_19182	1	AP	0	1	0	0
C11orf63	as_19191	10	AT	1	0	0	0
C11orf63	as_19192	4	AT	1	0	0	0
CHCHD5	as_192082	2.1:2.3:2.4	ES	1	0	0	0
CHCHD5	as_192083	2.1:2.2:2.3	ES	1	0	1	0
VWA5A	as_19215	1.2	RI	0	0	1	0
TRIT1	as_1923	4	ES	0	0	0	1
SLC37A2	as_19257	12	ES	0	0	1	0
TMEM218	as_19258	4.1	AP	1	0	0	0
TMEM218	as_19261	1.1	AP	1	0	0	0
TMEM218	as_19262	00:06:07.100000	ES	1	0	0	0
TMEM218	as_19264	6	ES	1	0	0	0
CHEK1	as_19307	1	AP	1	0	1	0
CHEK1	as_19309	2.1	AP	1	0	1	0
CHEK1	as_19311	13.3	AT	1	0	1	0
CHEK1	as_19312	14	AT	1	0	1	0
CHEK1	as_19313	13.2	RI	1	0	1	0
CHEK1	as_19317	3	ES	1	0	1	0
TRIT1	as_1932	2:3.1:4:6.1:6.2:7.1:7.2:8:9	ES	0	0	1	0
NSMF	as_193275	6|7	ME	1	0	0	0
TRIT1	as_1934	2:3.1:6.1:6.2:7.1:7.2:8:9	ES	1	0	1	0
TRIT1	as_1936	2:3.1:4:6.1:7.1:7.2:8:9	ES	1	0	1	0
FOXRED1	as_19375	5	ES	1	0	0	0
TRIT1	as_1938	2:3.1:6.1:7.1:7.2:8:9	ES	1	0	1	0
TIRAP	as_19384	6.2	AT	1	0	0	0
MIB2	as_194	10.1:10.2	ES	0	1	0	0
ETS1	as_19408	1	AP	1	0	0	0
ETS1	as_19409	4	AP	1	0	0	0
FLI1	as_19414	1	AP	1	0	0	0
FLI1	as_19416	2	AP	0	0	1	0
APLP2	as_19479	9	ES	1	0	1	0
MIB2	as_195	10.2	ES	0	1	1	0
SNX19	as_19515	1.2:1.3:1.4	AD	0	0	1	0
NTM	as_19519	3.1	AP	1	0	1	0
NTM	as_19520	1	AP	1	0	0	0
NTM	as_19521	2	AP	1	0	0	0
NTM	as_19524	9	ES	1	1	0	0
NCAPD3	as_19541	21	ES	1	0	0	0
THYN1	as_19546	6	ES	0	0	1	0
THYN1	as_19548	1.2:1.3	RI	0	0	1	0
GLB1L2	as_19562	19.4	AT	1	1	1	0
GLB1L2	as_19563	21	AT	1	1	1	0
B3GAT1	as_19568	7	AT	1	0	0	0
CCDC77	as_19598	1	AP	0	0	1	0
CCDC77	as_19599	2	AP	0	0	1	0
MIB2	as_196	8	ES	1	0	0	0
NINJ2	as_19603	1	AP	0	1	0	0
NINJ2	as_19604	3	AP	1	1	0	0
WNK1	as_19617	14:15:00	ES	0	0	1	0
PSMD3	as_196289	10:11:00	ES	1	0	1	0
WNK1	as_19629	11.2:12	ES	1	0	0	0
WNK1	as_19631	00:10:11.200000	ES	1	0	0	0
WNK1	as_19632	11.2	ES	1	0	0	0
RAD52	as_19633	2.1	AP	1	0	0	0
RAD52	as_19635	1	AP	1	0	0	0
RAD52	as_19641	6.2	AT	1	0	0	0
RAD52	as_19643	9	ES	1	0	1	0
RAD52	as_19644	7.2	AD	1	0	0	0
RAD52	as_19649	04:05:00	ES	1	0	0	0
ERC1	as_19658	14	ES	1	0	0	0
ERC1	as_19659	7	ES	0	1	0	0
CACNA2D4	as_19675	39.2	AT	1	1	0	0
CACNA2D4	as_19676	40	AT	1	1	0	0
FOXM1	as_19720	9	ES	1	0	1	0
RHNO1	as_19725	2.1:2.2:3	ES	1	0	0	0
RHNO1	as_19727	2.1	ES	1	1	0	0
TULP3	as_19728	1	AP	1	0	0	0
TULP3	as_19729	2	AP	1	0	0	0
TEAD4	as_19744	6	ES	0	1	1	0
MYCL	as_1975	2	AT	0	0	1	0
MYCL	as_1976	1.4	AT	0	0	1	0
PARP11	as_19761	13	AT	1	0	0	0
PARP11	as_19762	10	AT	1	0	0	0
PARP11	as_19764	4	ES	1	0	0	0
PARP11	as_19765	2	ES	0	1	0	0
CD9	as_19817	1	AP	0	0	1	0
CD9	as_19819	3	AP	0	0	1	0
TNFRSF1A	as_19827	11	AT	1	0	0	0
TNFRSF1A	as_19829	6	AT	1	0	0	0
CAP1	as_1984	1.2:2.1	ES	0	0	1	0
VAMP1	as_19864	4.2	RI	1	0	0	0
IFFO1	as_19883	3	ES	0	1	0	0
NOP2	as_19889	16	ES	1	0	1	0
NOP2	as_19890	5	ES	1	0	1	0
LPAR5	as_19899	1	AP	1	0	1	0
LPAR5	as_19900	2	AP	1	0	1	0
ACRBP	as_19902	10	AT	1	0	0	0
ACRBP	as_19903	5.3	AT	1	0	0	0
ING4	as_19914	03:04:00	ES	1	0	0	0
ING4	as_19918	02:03:00	ES	1	0	0	0
ZNF384	as_19926	5	ES	0	1	1	0
PIANP	as_19930	6.2	RI	0	0	1	0
COPS7A	as_19932	1.1	AP	1	0	0	0
COPS7A	as_19933	2.1	AP	1	0	0	0
COPS7A	as_19945	03:04:06	ES	1	0	0	0
COPS7A	as_19952	2.2:2.3	RI	0	1	0	0
CDCA3	as_19983	5	AT	1	0	1	0
CDCA3	as_19984	6	AT	1	0	1	0
CDCA3	as_19985	4	ES	0	1	0	0
USP5	as_19988	15.2	AD	1	0	1	0
LRRC23	as_20006	7.1	ES	0	0	1	0
LRRC23	as_20010	3.2	AD	1	0	1	0
PHB2	as_20044	5.2:5.3:6.1	ES	1	0	0	0
LPCAT3	as_20059	10.4	RI	1	0	0	0
LPCAT3	as_20060	10.2	RI	1	0	0	0
C1S	as_20067	5	AP	1	0	0	0
C1S	as_20068	1	AP	1	0	0	0
ZDHHC16	as_200705	2|3	ME	1	0	0	0
C1RL	as_20076	2	ES	1	0	0	0
RBP5	as_20077	5	AT	1	0	0	0
RBP5	as_20078	3	AT	1	0	0	0
ZNF684	as_2008	5.2	AT	1	0	0	0
CLSTN3	as_20080	1	AP	1	0	0	0
CLSTN3	as_20081	2.1	AP	1	0	0	0
PEX5	as_20083	2.1	AP	1	0	0	0
PEX5	as_20084	1	AP	1	0	0	0
ZNF684	as_2009	6	AT	1	0	0	0
MMP23B	as_202	3.4	RI	1	0	0	0
RIMKLB	as_20204	3	ES	1	0	0	0
CLEC2D	as_20234	7.4:7.5	AD	1	0	0	0
CLEC2D	as_20237	7.3:7.4:7.5	ES	1	1	0	0
PKM	as_203434	12|13	ME	1	0	1	0
CDK11B	as_204	1	AP	1	0	1	0
GABARAPL1	as_20413	2.3:2.4:2.5	RI	1	0	0	0
TMEM63B	as_204368	5	ES	1	0	0	0
ZNF140	as_204379	6|7	ME	1	0	0	0
ACTB	as_204989	02:03:04	ES	0	1	0	0
CDK11B	as_205	2	AP	1	0	1	0
SCMH1	as_2054	06:08:00	ES	1	0	0	0
ATF7IP	as_20547	16	AT	1	0	0	0
ATF7IP	as_20548	14.2	AT	1	0	0	0
HIST4H4	as_20554	2	AT	1	0	0	0
PTPRO	as_20573	13.1	AP	1	1	0	0
PTPRO	as_20574	1	AP	1	1	0	0
PTPRO	as_20578	17	ES	1	0	0	0
SCMH1	as_2058	6	ES	1	0	1	0
LMO3	as_20607	3	AP	1	0	0	0
LMO3	as_20608	2	AP	1	0	0	0
LMO3	as_20611	5	AP	0	0	1	0
LMO3	as_20619	9.3	AD	1	0	0	0
LMO3	as_20626	9.2	AD	1	0	1	0
TMEM126B	as_206443	2.1:2.2|3	ME	0	0	1	0
PLEKHA5	as_20647	35	AT	1	0	0	0
PLEKHA5	as_20649	27	ES	1	1	0	0
SLCO1A2	as_20676	3.1	AP	1	0	1	0
SLCO1A2	as_20677	1	AP	1	0	1	0
PYROXD1	as_20692	1	AP	1	0	0	0
PYROXD1	as_20693	2	AP	1	0	0	0
GOLT1B	as_20701	7	ES	1	0	0	0
GOLT1B	as_20703	4	ES	1	0	0	0
GOLT1B	as_20704	3	ES	1	0	0	0
ABCC9	as_20715	43	AT	0	0	1	0
ABCC9	as_20716	7.2	AT	0	0	1	0
ST8SIA1	as_20726	7	AT	1	0	0	0
ST8SIA1	as_20727	3	AT	1	0	0	0
ST8SIA1	as_20728	5	ES	1	0	0	0
C2CD5	as_20732	27.1	AA	0	0	1	0
C2CD5	as_20733	26:27.1:27.2	ES	1	0	0	0
BCAT1	as_20756	6	ES	1	0	0	0
LRMP	as_20767	5	ES	0	0	1	0
CCDC30	as_2079	1	AP	1	0	0	0
CCDC30	as_2081	5.1	AP	1	0	0	0
RASSF8	as_20838	9	AT	1	0	0	0
RASSF8	as_20839	8	AT	1	0	0	0
SSPN	as_20847	2.2	AD	1	0	0	0
TM7SF3	as_20860	2	ES	1	0	0	0
PPFIBP1	as_20890	20	ES	1	0	0	0
PPFIBP1	as_20894	9	ES	1	1	1	0
CCDC91	as_20916	16	ES	1	0	0	0
CCDC91	as_20920	04:05:06	ES	1	0	1	0
CAPRIN2	as_20949	12	ES	0	0	1	0
CAPRIN2	as_20950	5	ES	0	1	0	0
TSPAN11	as_20951	2	AP	1	1	0	0
TSPAN11	as_20952	1	AP	1	1	0	0
DDX11	as_20956	1.1	AP	1	0	1	0
DDX11	as_20957	2	AP	1	0	1	0
DDX11	as_20980	1.2:3.1	ES	0	0	1	0
METTL20	as_20999	3.1	AP	1	0	0	0
METTL20	as_21001	2	AP	1	0	0	0
AMN1	as_21013	02:03:05	ES	1	0	1	0
BICD1	as_21023	7.2	AD	1	0	0	0
DNM1L	as_21043	18	ES	0	0	1	0
DNM1L	as_21045	17:18:00	ES	1	0	1	0
DNM1L	as_21048	17	ES	1	0	0	0
LEPRE1	as_2106	14.3	RI	1	0	0	0
DNM1L	as_21060	4	ES	1	0	0	0
DNM1L	as_21061	3	ES	1	1	0	0
THBS3	as_210623	04:05:00	ES	1	0	1	0
ALG10	as_21064	3	AT	1	0	1	0
ALG10	as_21065	4	AT	1	0	1	0
ALG10B	as_21067	3	AT	1	0	0	0
ALG10B	as_21068	4	AT	1	0	0	0
LEPRE1	as_2107	14.2:14.3	RI	1	0	0	0
KIF21A	as_21074	1 day, 6:32:00	ES	1	0	1	0
KIF21A	as_21076	24	ES	1	1	0	0
KIF21A	as_21078	12	ES	1	0	0	0
C1orf50	as_2109	5	AT	0	0	0	1
CNTN1	as_21093	2	AP	1	0	0	0
CNTN1	as_21096	1	AP	1	0	0	0
CNTN1	as_21097	17	AT	1	0	1	0
CNTN1	as_21098	26	AT	1	0	1	0
YAF2	as_21104	3.3	AT	1	0	0	0
YAF2	as_21105	10	AT	1	0	0	0
YAF2	as_21115	06:07:00	ES	1	0	0	0
YAF2	as_21117	6	ES	1	0	0	0
YAF2	as_21146	5.1:5.2:6:7	ES	1	0	0	0
C1orf50	as_2115	1.2:1.3:2.2	ES	1	0	0	0
C1orf50	as_2117	1.2	RI	1	0	0	0
YAF2	as_21198	2:5.1:5.2:6	ES	1	0	1	0
YAF2	as_21201	00:05:02.200000	ES	0	0	1	0
PPHLN1	as_21221	10	ES	1	0	0	0
PPHLN1	as_21223	09:10:00	ES	0	0	1	0
PPHLN1	as_21225	9	ES	1	0	0	0
PPHLN1	as_21226	8	ES	1	0	0	0
HNRNPA1	as_212638	3:4:5:6.1:6.2:7.1:7.2:8:9.1:9.2:10:11.1:11.2	ES	1	0	1	0
HNRNPA1	as_212642	3:4:5:6.1:9.2:10:11.1:11.2	ES	1	0	0	0
HNRNPA1	as_212643	3:4:5:6.1:6.2:7.1:7.2:8:9.1:9.2:10:11.2	ES	1	0	1	0
HNRNPA1	as_212645	3:4:5:6.1:6.2:7.1:7.2:9.1:9.2:10:11.2	ES	1	0	1	0
NELL2	as_21293	3.2	RI	1	0	0	0
ANO6	as_21295	1.1	AP	1	0	0	0
ANO6	as_21297	24	AT	1	0	0	0
ANO6	as_21298	25	AT	1	0	0	0
ZNF691	as_2131	2.2:2.3	AD	1	1	0	0
SCAF11	as_21313	14.1	AP	1	0	0	0
ZNF691	as_2132	2.3	ES	1	1	0	0
SLC38A2	as_21331	4	ES	0	0	1	0
ZNF691	as_2135	2.1:2.2:2.3	ES	1	0	0	0
SLC48A1	as_21358	5.1	AP	1	0	0	0
SLC48A1	as_21359	1	AP	1	0	0	0
ZNF691	as_2136	2.1:2.3	ES	1	0	0	0
ZNF691	as_2137	2.1	ES	1	0	0	0
HDAC7	as_21370	27	ES	1	0	1	0
TMEM106C	as_21397	3:4.1:4.2:5.1:5.2:6:7	ES	0	1	0	0
TMEM106C	as_21399	3:4.1:4.2:5.1:6:7	ES	0	1	0	0
CDK11A	as_214	7.2	AD	1	0	0	0
SENP1	as_21410	6	ES	0	0	1	0
PFKM	as_21416	1	AP	1	0	0	0
PFKM	as_21421	16.2:16.3	AD	1	0	0	0
PFKM	as_21422	16.3	ES	1	0	0	0
PFKM	as_21429	8	ES	1	0	0	0
ASB8	as_21434	5.3	RI	0	1	0	0
ASB8	as_21439	5.2	ES	0	1	0	0
EBNA1BP2	as_2145	2.1	AP	1	0	0	0
EBNA1BP2	as_2146	1	AP	1	0	0	0
ADCY6	as_21464	2.1	AP	1	0	0	0
ADCY6	as_21465	1	AP	1	0	0	0
CCDC65	as_21489	8.2	AT	1	0	0	0
CCDC65	as_21490	9	AT	1	0	0	0
FKBP11	as_21492	1	AP	1	0	0	0
FKBP11	as_21493	3	AP	1	0	0	0
FKBP11	as_21495	8	AT	1	0	1	0
FKBP11	as_21496	7.2	AT	1	0	1	0
FKBP11	as_21499	2.1:2.2	AA	1	0	0	0
PRKAG1	as_21509	3	ES	0	0	1	0
TUBA1B	as_21536	2	ES	1	1	1	0
TUBA1C	as_21541	1	AP	1	1	0	0
TUBA1C	as_21542	4	AP	1	1	0	0
TROAP	as_21551	10.2	AT	1	0	1	0
TROAP	as_21552	2.8	AT	1	0	1	0
TROAP	as_21553	13	AT	1	0	1	0
SPATS2	as_21577	6	AT	1	0	1	0
SPATS2	as_21578	19	AT	1	0	1	0
SPATS2	as_21579	14	ES	0	1	0	0
SPATS2	as_21586	2	ES	1	0	0	0
MCRS1	as_21589	02:03:05	ES	1	0	1	0
TIE1	as_2159	24	AT	1	0	0	0
MCRS1	as_21591	2	ES	1	0	0	0
FMNL3	as_21603	26	ES	0	1	0	0
FMNL3	as_21605	6	ES	0	1	1	0
RACGAP1	as_21625	21	AT	1	1	1	0
RACGAP1	as_21628	20	AT	1	1	1	0
ASIC1	as_21637	4	AP	1	0	0	0
ASIC1	as_21638	1	AP	1	0	0	0
ASIC1	as_21640	5	ES	1	1	0	0
CERS5	as_21659	17.1:17.2	ES	1	0	1	0
CERS5	as_21660	17.2	ES	1	0	0	0
CERS5	as_21661	15	ES	1	0	1	0
CERS5	as_21681	6.1:6.2	ES	1	0	1	0
CERS5	as_21682	6.2	ES	0	0	1	0
CERS5	as_21684	4	ES	1	0	0	0
CERS5	as_21686	2	ES	1	0	0	0
LIMA1	as_21688	4.1	AP	0	0	1	0
LIMA1	as_21689	7.1	AP	1	0	0	0
LIMA1	as_21691	1	AP	0	0	1	0
LIMA1	as_21694	10	ES	1	0	0	0
LARP4	as_21703	10	ES	0	1	0	0
ATF1	as_21708	2	AP	1	0	1	0
ATF1	as_21709	1	AP	1	0	1	0
TMEM104	as_217418	3|4	ME	1	0	0	0
LETMD1	as_21743	3.3:4:5:6	ES	1	0	0	0
SZT2	as_2175	7	AT	1	0	0	0
LETMD1	as_21753	3.2:4	ES	1	1	0	0
LETMD1	as_21758	3.1:3.2:4:5:6	ES	1	0	0	0
SZT2	as_2176	5	AT	1	0	0	0
LETMD1	as_21760	04:05:06	ES	1	0	0	0
LETMD1	as_21761	05:06:00	ES	1	0	0	0
LETMD1	as_21767	2:3.2:3.3:4:5:6	ES	1	1	0	0
SZT2	as_2177	74	AT	1	0	0	0
LETMD1	as_21770	1.3:2:3.2:4:5:6	ES	0	1	0	0
LETMD1	as_21771	2:3.2:4:5:6	ES	1	1	0	0
LETMD1	as_21780	00:02:03.200000	ES	1	1	0	0
LETMD1	as_21782	2	ES	1	1	0	0
LETMD1	as_21790	00:03:02.200000	ES	1	1	0	0
LETMD1	as_21792	02:04:00	ES	1	1	0	0
DOCK10	as_217929	50	ES	1	0	0	0
LETMD1	as_21795	1.3	AD	1	0	0	0
CDK11A	as_218	4.2	AD	1	0	0	0
POU6F1	as_21805	7.1	AP	0	0	1	0
BIN2	as_21843	4	ES	1	1	0	0
ACVR1B	as_21879	6	ES	1	0	0	0
GRASP	as_21880	3	AP	1	0	0	0
GRASP	as_21881	1	AP	1	0	0	0
GRASP	as_21883	5.2	AD	1	0	0	0
NR4A1	as_21884	4.1	AP	1	0	0	0
NR4A1	as_21887	2	AP	1	0	0	0
PTPRF	as_2189	23	ES	1	1	0	0
PTPRF	as_2190	14	ES	1	1	0	0
PTPRF	as_2191	12	ES	1	0	1	0
TENC1	as_21923	1	AP	1	0	0	0
TENC1	as_21925	3	AP	1	0	0	0
CSAD	as_21943	1	AP	1	0	1	0
CSAD	as_21944	6.1	AP	1	0	0	0
CSAD	as_21946	3.1	AP	1	0	1	0
CSAD	as_21952	14	ES	0	0	1	0
CSAD	as_21957	08:09:00	ES	1	0	0	0
RARG	as_21979	1	AP	0	1	1	0
RARG	as_21980	4	AP	0	1	1	0
PFDN5	as_21990	4.1:4.2	ES	1	0	0	0
PFDN5	as_21997	2:3:5:6.1	ES	0	1	0	0
PFDN5	as_22007	2:4.1:4.2	ES	1	0	0	0
PFDN5	as_22008	4.1:4.2	ES	1	0	0	0
PFDN5	as_22009	4.2	ES	1	0	0	0
ST3GAL3	as_2201	16.1:16.2:19.1:19.2:20	ES	0	1	0	0
C12orf10	as_22012	2.1	AP	0	0	1	0
C12orf10	as_22013	1	AP	0	0	1	0
AAAS	as_22019	7	ES	0	1	0	0
PRR13	as_22038	4.1:4.2	AA	0	0	1	0
PCBP2	as_22049	00:15:16.100000	ES	1	1	0	0
PCBP2	as_22051	15	ES	1	1	0	0
PCBP2	as_22052	15	ES	1	1	0	0
MAP3K12	as_22065	3.3	RI	0	0	1	0
TARBP2	as_22072	8	ES	0	0	1	0
TARBP2	as_22075	4.2:5.1	ES	0	1	0	0
TARBP2	as_22086	3.1:3.2:3.3	ES	0	0	1	0
ST3GAL3	as_2212	14:15.1:16.1:16.2:19.1:19.2:20	ES	1	1	0	0
SMUG1	as_22125	4.4:4.5	RI	1	0	0	0
CMC2	as_221254	3:4.3:4.4	ES	1	0	1	0
SMUG1	as_22128	2.3:3	ES	1	0	0	0
ST3GAL3	as_2213	14:15.1:16.2:19.1:19.2:20	ES	1	0	0	0
SMUG1	as_22136	3	ES	1	0	0	0
SMUG1	as_22138	2.2	ES	1	0	1	0
HNRNPA1	as_22144	11.3	RI	1	0	0	0
COPZ1	as_22159	10.2	RI	0	0	1	0
COPZ1	as_22171	4	ES	1	0	0	0
ZNF385A	as_22176	1	AP	1	0	0	0
ZNF385A	as_22177	4.1	AP	1	1	1	0
ZNF385A	as_22178	2	AP	1	1	1	0
ST3GAL3	as_2219	14:15.1:16.2	ES	1	1	0	0
ITGA7	as_22211	1	AP	1	0	0	0
ITGA7	as_22216	29	ES	1	0	0	0
ITGA7	as_22217	16.1	AA	0	0	1	0
ITGA7	as_22221	8	ES	0	1	0	0
BLOC1S1	as_22229	1	AP	1	0	0	0
BLOC1S1	as_22230	2	AP	1	0	0	0
CD63	as_22241	1	AP	1	0	0	0
DNAJC14	as_22260	2	AP	0	0	1	0
DNAJC14	as_22262	1	AP	0	0	1	0
WIBG	as_22287	2	AP	1	0	0	0
WIBG	as_22288	3	AP	1	0	0	0
WIBG	as_22293	4	ES	1	0	0	0
CDK2	as_22323	1.2:1.3	AD	0	0	1	0
SUOX	as_22340	3	ES	1	0	0	0
SUOX	as_22342	4	ES	1	0	1	0
SUOX	as_22343	02:03:00	ES	1	0	0	0
ERBB3	as_22351	1.1	AP	1	0	1	0
ERBB3	as_22353	24.1	AP	1	0	1	0
MYL6	as_22375	7	AT	1	0	1	0
MYL6	as_22376	5	AT	1	0	1	0
MYL6	as_22385	1.2	RI	1	0	0	0
SMARCC2	as_22390	28.2	RI	0	1	0	0
SMARCC2	as_22391	28.2:28.3	AD	1	0	0	0
SMARCC2	as_22393	18	ES	1	1	0	0
NABP2	as_22410	1.2	AD	1	0	0	0
COQ10A	as_22414	1	AP	0	0	1	0
COQ10A	as_22415	2	AP	0	0	1	0
CS	as_22418	6	ES	1	0	1	0
RBMS2	as_22465	6|7	ME	1	0	0	0
NADK	as_225	3	AP	1	0	0	0
TMEM194A	as_22513	3.2:4	ES	1	0	0	0
NAB2	as_22516	6	ES	0	0	1	0
STAT6	as_22518	1	AP	1	0	0	0
STAT6	as_22523	5	ES	0	0	1	0
SHMT2	as_22538	3.1	AP	0	0	1	0
SHMT2	as_22539	1	AP	0	0	1	0
SHMT2	as_22540	2	AP	0	0	1	0
R3HDM2	as_22572	17	ES	1	0	1	0
R3HDM2	as_22573	14	ES	1	1	1	0
R3HDM2	as_22577	13	ES	0	0	1	0
ARHGAP9	as_22583	7	AP	0	0	1	0
ARHGAP9	as_22584	1	AP	0	1	0	0
NADK	as_226	8	AP	1	0	0	0
DCTN2	as_22643	07:08:00	ES	1	0	1	0
DCTN2	as_22644	8	ES	1	0	1	0
DTX3	as_22658	1.4	RI	1	0	0	0
DTX3	as_22661	1.2:1.3	AD	1	0	0	0
DTX3	as_22662	1.3	ES	1	0	0	0
ARHGEF25	as_22664	1	AP	1	0	0	0
ARHGEF25	as_22665	3	AP	1	0	0	0
OS9	as_22702	5.1:5.2:5.3:6:7.1:7.2:7.3:7.4:8:9.1	ES	1	0	0	0
OS9	as_22711	5.1:6:7.1:7.4:8:9.1	ES	1	0	0	0
AGAP2	as_22720	2	AP	1	1	0	0
AGAP2	as_22721	1	AP	1	1	0	0
AGAP2	as_22722	15	ES	1	0	1	0
TSPAN31	as_22727	4	ES	1	0	0	0
METTL1	as_22747	4	ES	0	0	1	0
TSFM	as_22753	11	AT	0	0	1	0
TSFM	as_22754	9	AT	0	0	1	0
TSFM	as_22757	10	ES	0	1	0	0
NADK	as_228	1	AP	1	0	0	0
DPY19L2	as_22846	1	AP	1	1	0	0
DPY19L2	as_22847	17.1	AP	1	1	0	0
TMEM5	as_22852	3	ES	0	1	0	0
SRGAP1	as_22854	2.1	AP	1	0	0	0
SRGAP1	as_22855	1	AP	1	0	0	0
MSRB3	as_22871	7.2	AT	1	0	0	0
MSRB3	as_22872	8	AT	1	0	0	0
MSRB3	as_22876	3	ES	1	0	0	0
HMGA2	as_22880	10	AT	1	0	0	0
HMGA2	as_22881	9.3	AT	1	0	1	0
MDM1	as_22924	7	ES	1	0	1	0
MDM1	as_22925	3.3:3.4	AD	1	0	1	0
MDM1	as_22927	3.3	RI	0	1	0	0
RAP1B	as_22934	9	AT	1	0	0	0
RAP1B	as_22935	8.2	AT	1	0	0	0
RAP1B	as_22958	2	ES	1	0	0	0
CPSF6	as_23309	2.2:4:5:6.1:6.2:7:8.1:8.2:9:10:11.1	ES	0	0	1	0
BEST3	as_23331	14	AT	1	0	0	0
BEST3	as_23332	6	AT	1	0	0	0
BEST3	as_23333	11.1	AA	1	1	0	0
BEST3	as_23334	9	ES	1	0	1	0
RAB3IP	as_23342	2	AP	1	1	0	0
RAB3IP	as_23343	5.1	AP	0	1	0	0
RAB3IP	as_23354	8.2	AD	1	0	0	0
CNOT2	as_23366	5	AT	1	0	1	0
CNOT2	as_23370	17	AT	1	0	1	0
CNOT2	as_23378	3.1:3.2:4	ES	1	0	0	0
CNOT2	as_23379	3.2:4	ES	1	0	1	0
TMEM19	as_23410	5.2	AT	1	0	0	0
TMEM19	as_23411	6	AT	1	0	0	0
TBC1D15	as_23415	10	ES	1	0	0	0
NAP1L1	as_23467	1	AP	1	0	1	0
NAP1L1	as_23468	7.1	AP	1	0	0	0
NAP1L1	as_23478	7.3	RI	1	0	0	0
NAP1L1	as_23480	7.2:7.4	ES	1	0	0	0
NAP1L1	as_23484	6:7.2:7.3	ES	0	0	1	0
NAP1L1	as_23488	03:04:00	ES	1	0	0	0
NAP1L1	as_23493	03:04:00	ES	1	0	0	0
OSBPL8	as_23501	6	ES	0	0	1	0
PPP1R12A	as_23526	1	AP	1	0	1	0
PPP1R12A	as_23528	2.1	AP	1	0	1	0
ACSS3	as_23537	1.1	AP	1	0	0	0
ACSS3	as_23538	6.1	AP	1	0	0	0
CEP290	as_23606	1	AP	1	0	0	0
CEP290	as_23607	27.1	AP	1	0	0	0
GALNT4	as_23640	3.1	AP	1	1	0	0
GALNT4	as_23641	1	AP	1	1	0	0
ATP2B1	as_23647	21	ES	1	1	1	0
MAPK8	as_236493	7|8	ME	1	0	1	0
DCN	as_23652	12	AT	1	0	1	0
DCN	as_23655	6	AT	1	0	1	0
NUDT4	as_23678	1	AP	0	1	0	0
NUDT4	as_23679	2.1	AP	0	1	0	0
UBE2N	as_23687	4.3:4.4	AD	1	0	0	1
MRPL42	as_23697	8.4	AT	1	0	0	0
MRPL42	as_23698	6.2	AT	1	0	0	0
MRPL42	as_23702	3.1:3.2	ES	0	0	1	0
MRPL42	as_23703	3.1	ES	0	0	1	0
PLXNC1	as_23719	1	AP	1	1	0	0
PLXNC1	as_23721	21	AP	1	1	0	0
PLXNC1	as_23722	32	AT	1	0	0	0
PLXNC1	as_23723	31.2	AT	1	0	0	0
CCDC41	as_23730	15	ES	1	0	0	0
NDUFA12	as_23740	2.2:5.1	ES	1	0	1	0
SNRPF	as_23808	5.2	AT	0	0	1	0
SNRPF	as_23810	4	AT	0	0	1	0
LTA4H	as_23822	18.1:18.2	ES	1	0	0	0
NEDD1	as_23836	00:03:04.200000	ES	1	0	0	0
NEDD1	as_23841	2.2:2.3	ES	0	1	0	0
TMPO	as_23849	06:07:08	ES	1	0	1	0
ANKS1B	as_23879	17.1	AP	1	0	1	0
ANKS1B	as_23881	1	AP	0	1	0	0
ANKS1B	as_23882	20	AP	1	0	1	0
ANKS1B	as_23890	23.2	ES	0	0	1	0
ANKS1B	as_23894	22	ES	0	0	1	0
UHRF1BP1L	as_23902	2	ES	1	0	0	0
ACTR6	as_23910	5	ES	1	0	0	0
ARL1	as_23953	3	ES	0	1	0	0
CCDC53	as_24021	4|5	ME	1	0	1	0
CCDC53	as_24023	5	ES	1	0	1	0
PARPBP	as_24028	4.3	AT	0	0	1	0
C12orf73	as_24072	00:03:04.100000	ES	1	0	0	0
C12orf73	as_24073	4.1	ES	1	0	0	0
NFYB	as_24093	2	AP	1	0	0	0
NFYB	as_24094	1	AP	1	0	0	0
TXNRD1	as_24104	07:08:00	ES	0	0	1	0
TXNRD1	as_24112	4.2	AD	1	0	0	0
KIAA1033	as_24124	2	ES	0	0	1	0
TCP11L2	as_24138	7.2	AT	1	0	0	0
RIC8B	as_24165	13:14:15:16	ES	0	0	1	0
RIC8B	as_24167	13:14:00	ES	1	0	0	0
C12orf23	as_24176	1	AP	1	0	0	0
C12orf23	as_24178	2.1	AP	1	0	0	0
C12orf23	as_24179	5	ES	1	0	0	0
C12orf23	as_24183	2.2:3.1:3.2	ES	1	0	0	0
BTBD11	as_24192	19	AT	1	0	0	0
BTBD11	as_24193	17.2	AT	1	0	0	0
BTBD11	as_24194	10:11:00	ES	1	0	0	0
CMKLR1	as_24210	2	ES	0	1	0	0
FICD	as_24213	3.1	AA	0	0	1	0
SSH1	as_24255	16	AT	1	0	0	0
SSH1	as_24256	15.2	AT	1	0	0	0
UNG	as_24277	1	AP	1	0	1	0
UNG	as_24278	2.1	AP	1	0	1	0
UBE3B	as_24311	8.2	RI	1	0	0	0
MMAB	as_24322	5	ES	1	0	1	0
MMAB	as_24323	3	ES	1	0	1	0
MVK	as_24342	4	ES	1	0	1	0
TCHP	as_24363	1	AP	0	1	1	0
TCHP	as_24364	2	AP	0	0	1	0
GIT2	as_24381	17.2:18.1:18.2	ES	1	0	0	0
GIT2	as_24393	9	ES	0	1	0	0
C12orf76	as_24399	1	AP	1	0	1	0
C1orf86	as_244	1	AP	1	0	0	0
C12orf76	as_24402	2	AP	1	0	1	0
C12orf76	as_24404	9.2	AT	1	0	0	0
C12orf76	as_24406	6	AT	1	0	0	0
ATP2A2	as_24418	21.2:21.3	RI	1	0	0	0
TCTN1	as_24458	19	AT	1	0	0	0
TCTN1	as_24461	7.3	AT	1	0	0	0
TCTN1	as_24463	00:15:16.100000	ES	1	0	1	0
TCTN1	as_24469	6.2:7.1	ES	1	0	0	0
TCTN1	as_24478	02:04:00	ES	1	0	0	0
TCTN1	as_24479	1.2:4	ES	1	1	0	0
TCTN1	as_24483	2	ES	1	0	1	0
TCTN1	as_24484	1.2	AD	1	0	0	0
HVCN1	as_24486	3	AP	1	0	1	0
HVCN1	as_24489	1	AP	1	0	0	0
PPP1CC	as_24497	1	AP	1	0	0	0
PPP1CC	as_24498	2.1	AP	1	0	0	0
C1orf86	as_245	3	AP	1	0	0	0
FAM109A	as_24507	4.1	AP	1	0	0	0
FAM109A	as_24508	1	AP	1	0	0	0
ATXN2	as_24515	1 day, 0:25:00	ES	1	0	1	0
TMEM116	as_24550	10	ES	0	0	1	0
TMEM116	as_24551	7	ES	1	0	0	0
ERP29	as_24569	3	ES	1	0	0	0
NAA25	as_24572	17	ES	1	0	0	0
TRAFD1	as_24579	5	ES	1	0	1	0
RPL6	as_24584	1.2	AD	1	0	0	0
OAS3	as_24604	3.2	AT	1	0	0	0
OAS3	as_24605	16	AT	1	0	0	0
SLC8B1	as_24634	1	AP	1	0	0	0
SLC8B1	as_24636	14.1	AP	1	0	0	0
SLC8B1	as_24641	3.2	AD	0	0	1	0
SLC8B1	as_24642	2	ES	0	0	1	0
SDSL	as_24644	2	ES	1	0	1	0
RBM19	as_24645	24.3	AT	1	0	0	0
RBM19	as_24646	25	AT	1	0	0	0
TESC	as_24677	3	ES	0	0	1	0
RFC5	as_24684	2.2	AD	0	1	0	0
RFC5	as_24685	2.1:2.2	ES	0	0	1	0
RFC5	as_24686	2.1	ES	0	1	1	0
WSB2	as_24688	2	AP	1	0	0	0
WSB2	as_24690	1	AP	1	0	0	0
PRKAB1	as_24704	2	AP	1	0	1	0
PRKAB1	as_24705	1.1	AP	1	0	1	0
CIT	as_24711	18	ES	1	1	0	0
RPLP0	as_24727	5.1:5.2	AA	1	0	1	0
RPLP0	as_24733	4.2:5.1	ES	1	1	0	0
RPLP0	as_24734	5.1	AA	1	1	0	0
PXN	as_24751	13	ES	1	0	0	0
GATC	as_24756	3	ES	1	0	0	0
DYNLL1	as_24766	02:03:00	ES	0	0	1	0
CABP1	as_24775	3.1	AP	1	0	0	0
CABP1	as_24776	1	AP	0	0	1	0
HNF1A	as_24782	8	AT	1	0	1	0
HNF1A	as_24784	6.6	AT	1	0	1	0
C1orf86	as_248	6:7.1:8:9	ES	0	0	1	0
C12orf43	as_24819	2	ES	1	0	1	0
OASL	as_24820	4	ES	1	0	0	0
CAMKK2	as_24853	17	ES	1	1	0	0
CAMKK2	as_24854	15	ES	1	0	0	0
KDM2B	as_24871	8	AP	1	0	0	0
KDM2B	as_24873	2	AP	1	0	0	0
KDM2B	as_24874	1	AP	1	0	0	0
KDM2B	as_24876	26.4	AT	1	0	1	0
KDM2B	as_24877	15.2	AT	1	0	1	0
KDM2B	as_24885	4	ES	1	0	0	0
DIABLO	as_24936	2.4	AD	0	1	0	0
DIABLO	as_24937	2.2	RI	1	0	0	0
VPS33A	as_24940	15	AT	1	0	0	0
VPS33A	as_24941	6	AT	1	0	0	0
CLIP1	as_24951	11.2:12	ES	1	1	0	0
CLIP1	as_24955	09:10:00	ES	1	0	0	0
CLIP1	as_24956	10	ES	1	0	0	0
ZCCHC8	as_24958	2.1	AP	1	0	0	0
ZCCHC8	as_24959	1	AP	1	0	0	0
HCAR1	as_24981	2	AT	1	0	1	0
HCAR1	as_24982	6	AT	1	0	1	0
ABCB9	as_24993	3	AP	0	0	1	0
ABCB9	as_24998	14.2	AT	1	0	1	0
ABCB9	as_24999	13.2	AT	1	0	1	0
ABCB9	as_25001	10	ES	1	0	1	0
OGFOD2	as_25008	6.3:8.1	ES	1	0	0	0
OGFOD2	as_25009	7	ES	1	0	0	0
OGFOD2	as_25010	6.3:8.1:8.2	ES	1	0	0	0
OGFOD2	as_25014	6.2:6.3	AD	1	0	0	0
OGFOD2	as_25019	3	ES	1	0	0	0
ARL6IP4	as_25037	1.2:1.3	AD	1	0	0	0
PITPNM2	as_25044	21	ES	1	0	0	0
MPHOSPH9	as_25050	26	AT	1	0	0	0
MPHOSPH9	as_25051	25	AT	1	0	0	0
CDK2AP1	as_25061	4	AP	1	0	0	0
CDK2AP1	as_25062	5.1	AP	0	1	0	0
CDK2AP1	as_25063	3	AP	1	0	0	0
CDK2AP1	as_25064	2	AP	1	0	0	0
SETD8	as_25072	2	ES	1	0	1	0
TMED2	as_25081	1	AP	1	0	0	0
TMED2	as_25082	2.1	AP	1	0	0	0
DDX55	as_25092	2.1:2.2:3:4	ES	1	1	0	0
DDX55	as_25093	2.2:3:4	ES	1	1	0	0
EIF2B1	as_25097	8	AT	1	0	0	0
EIF2B1	as_25098	5.4	AT	1	0	0	0
ATP6V0B	as_2510	2.1:2.2	ES	0	0	1	0
EIF2B1	as_25100	5.2	RI	1	0	0	0
ATP6V0B	as_2512	1.2	AD	1	0	0	0
CCDC92	as_25123	2.2:2.3	AA	0	1	0	0
ZNF664	as_25125	3	ES	1	0	0	0
NCOR2	as_25143	46.2	AD	1	0	0	0
C2CD5	as_251535	8|9	ME	1	1	1	0
SCARB1	as_25156	14	ES	1	1	0	0
SCARB1	as_25157	13.3	AD	0	1	0	0
B4GALT2	as_2517	2.2	AD	0	0	1	0
AACS	as_25170	13.1	AP	1	0	0	0
AACS	as_25173	1	AP	1	0	0	0
SLC15A4	as_25186	1	AP	1	0	0	0
MORN1	as_252	8	AT	1	0	1	0
RAN	as_25205	1.2:1.3	AD	0	0	1	0
EP400	as_25233	24	ES	1	1	0	0
EP400NL	as_25248	5.5	AA	0	1	0	0
CCDC24	as_2525	6.3	RI	1	0	0	0
EP400NL	as_25252	4	ES	1	0	0	1
CCDC24	as_2527	4.1:4.2:5:6.1	ES	1	0	0	0
PXMP2	as_25285	4	ES	0	0	1	0
PXMP2	as_25289	5	ES	0	0	1	0
PGAM5	as_25290	2	AP	1	0	0	0
PGAM5	as_25292	1	AP	1	0	0	0
MORN1	as_253	17	AT	1	0	1	0
ANKLE2	as_25300	1.2	RI	1	0	0	0
CCDC24	as_2531	4.2:5	ES	1	0	0	0
CHFR	as_25317	5:6.1:6.2	ES	1	1	1	0
CHFR	as_25318	00:05:06.200000	ES	1	1	1	0
CCDC24	as_2532	4.1	AA	0	0	1	0
SLC6A9	as_2533	1	AP	1	0	0	0
SLC6A9	as_2534	3	AP	1	0	0	0
ZNF268	as_25345	12	ES	0	0	1	0
MORN1	as_254	13	AT	1	0	1	0
SLC6A9	as_2541	5	ES	1	0	0	0
IFT88	as_25429	5	ES	1	1	0	0
N6AMT2	as_25434	1	AP	1	0	0	0
SLC6A9	as_2544	6	ES	0	0	1	0
DMAP1	as_2545	1.2:1.3	RI	0	0	1	0
ZDHHC20	as_25452	14	ES	0	1	0	0
ZDHHC20	as_25453	00:12:13.100000	ES	1	0	0	0
ZDHHC20	as_25455	12	ES	1	0	0	0
TNFRSF19	as_25464	1	AP	0	0	1	0
TNFRSF19	as_25465	2	AP	0	0	1	0
TNFRSF19	as_25468	03:04:00	ES	0	0	1	0
SPATA13	as_25473	8	AP	0	1	0	0
SPATA13	as_25474	4	AP	0	1	0	0
NUPL1	as_25501	5	ES	1	1	0	0
RNF6	as_25514	7.2	RI	0	0	1	0
RPL21	as_25524	1.4	AD	1	0	0	0
RPL21	as_25525	1.3:1.4	AD	1	0	0	0
RNF220	as_2553	3	AP	1	0	0	0
GTF3A	as_25533	5	ES	1	1	0	0
MTIF3	as_25538	5	ES	1	0	0	0
RNF220	as_2554	1.1	AP	1	0	0	0
RNF220	as_2555	7	AP	1	0	0	0
PAN3	as_25550	7	AP	1	0	0	0
PAN3	as_25551	1	AP	1	0	0	0
FLT1	as_25556	16	AT	1	0	0	0
FLT1	as_25558	35	AT	1	0	0	0
HMGB1	as_25566	4.1	AP	0	0	1	0
HMGB1	as_25568	2	AP	0	0	1	0
HSPH1	as_25576	13	ES	1	0	0	0
FRY	as_25582	54	AP	1	0	0	0
FRY	as_25583	60	AP	1	0	1	0
FRY	as_25584	1	AP	1	0	1	0
DCLK1	as_25621	1	AP	0	1	0	0
DCLK1	as_25622	6	AP	0	1	0	0
DCLK1	as_25625	19	ES	1	1	0	0
SPG20	as_25637	1	AP	1	0	0	0
SPG20	as_25638	4	AP	0	0	1	0
SPG20	as_25639	2	AP	0	0	1	0
SMAD9	as_25650	4	ES	0	0	1	0
SUPT20H	as_25657	2.1	AP	1	0	0	0
SUPT20H	as_25658	1.1	AP	1	0	0	0
SUPT20H	as_25661	26	ES	1	0	0	0
PROSER1	as_25700	2	ES	0	1	0	0
NAA16	as_25739	13.2:13.3	AD	1	0	0	0
NAA16	as_25740	13.3	ES	0	0	1	0
SERP2	as_25781	4	ES	1	1	0	0
KIAA0226L	as_25827	2	AP	1	0	0	0
KIAA0226L	as_25828	4	AP	1	0	0	0
KIAA0226L	as_25829	1	AP	1	0	0	0
KIAA0226L	as_25834	6.1:6.2	ES	1	0	0	0
LRCH1	as_25841	21	AT	1	0	0	0
LRCH1	as_25842	20	AT	1	0	0	0
LRCH1	as_25843	16	ES	1	0	0	0
SUCLA2	as_25849	1	AP	0	0	1	0
SUCLA2	as_25850	3	AP	0	0	1	0
FNDC3A	as_25871	2	AP	1	0	0	0
FNDC3A	as_25872	5	AP	1	0	0	0
CDADC1	as_25880	4.1:4.2	ES	0	0	1	0
CAB39L	as_25883	1	AP	1	0	1	0
CAB39L	as_25885	4.1	AP	1	0	1	0
SETDB2	as_25887	12.2	AT	0	1	0	0
SETDB2	as_25888	15	AT	0	1	0	0
EBPL	as_25914	2	ES	0	1	0	0
TRIM13	as_25919	2	ES	1	0	1	0
TRIM13	as_25921	1.2:1.3	RI	0	0	0	1
DLEU7	as_25924	2	AT	0	1	0	0
DLEU7	as_25925	3	AT	0	1	0	0
ALG11	as_25978	02:03:00	ES	1	0	0	0
NEK5	as_25981	25	AT	1	0	0	0
NEK5	as_25982	22.2	AT	1	0	0	0
NEK3	as_25993	12.1:12.2	ES	0	1	0	0
CKAP2	as_25998	1	AP	0	0	1	0
CKAP2	as_25999	2	AP	0	0	1	0
MUTYH	as_2600	11:12:13:14:15	ES	0	1	1	0
PCDH9	as_26031	2.2	AT	0	0	1	0
PCDH9	as_26032	5	AT	0	0	1	0
LMO7	as_26062	30	ES	1	0	0	0
SLAIN1	as_26089	5	AP	0	1	0	0
SLAIN1	as_26091	3	AP	1	0	0	0
SLAIN1	as_26096	6	ES	1	0	0	0
EDNRB	as_26097	2.1	AP	1	0	0	0
EDNRB	as_26098	1	AP	1	0	0	0
MUTYH	as_2610	6.5	ES	1	0	0	0
RBM26	as_26100	14	ES	0	0	1	0
CLDN10	as_26117	4.2	AT	1	0	0	0
CLDN10	as_26118	6	AT	1	0	0	0
DZIP1	as_26125	6	ES	1	1	1	0
UGGT2	as_26129	42	AT	0	0	1	0
UGGT2	as_26130	8	AT	1	0	1	0
UGGT2	as_26131	11	AT	1	0	0	0
MBNL2	as_26140	9	ES	1	0	1	0
MBNL2	as_26141	09:10:00	ES	1	1	1	0
MBNL2	as_26143	9	ES	1	1	0	0
FARP1	as_26162	1	AP	1	1	0	0
FARP1	as_26163	2	AP	1	1	0	0
TRIM9	as_261677	6.2:7.1	ES	1	0	0	0
DOCK9	as_26176	59	ES	1	0	1	0
DOCK9	as_26177	2 days, 4:53:00	ES	1	0	1	0
CLYBL	as_26185	8	AT	1	0	1	0
CLYBL	as_26186	9.3	AT	1	0	1	0
CLYBL	as_26188	9.2	RI	1	1	0	0
PCCA	as_26190	22	ES	0	0	1	0
ITGBL1	as_26207	12.2	AT	1	1	1	0
ITGBL1	as_26208	13	AT	1	1	1	0
FGF14	as_26210	1	AP	1	1	0	0
FGF14	as_26211	2	AP	1	1	0	0
TEX30	as_26216	5	ES	0	1	1	0
TEX30	as_26217	3.3	RI	1	0	0	0
TEX30	as_26219	3.2	ES	1	0	0	0
ARGLU1	as_26233	4	ES	1	0	1	0
TNFSF13B	as_26241	3	ES	0	1	0	0
CARKD	as_26258	3:4:5:6	ES	0	0	1	0
CARS2	as_26265	4	ES	1	0	0	0
PPP2R2B	as_262683	8.4:9	ES	0	0	1	0
ANKRD10	as_26270	6.2	AT	1	0	0	0
ANKRD10	as_26271	8	AT	1	0	0	0
ANKRD10	as_26273	5	ES	1	0	0	0
ANKRD10	as_26274	4	ES	1	0	0	0
ARHGEF7	as_26277	10	AP	1	0	0	0
ARHGEF7	as_26278	5	AP	1	0	1	0
ARHGEF7	as_26279	1	AP	1	0	0	0
ARHGEF7	as_26280	2.1	AP	0	0	1	0
S100B	as_262819	2.2:3	ES	1	0	0	0
ARHGEF7	as_26282	28	AT	1	0	1	0
ARHGEF7	as_26283	25.2	AT	1	0	1	0
ARHGEF7	as_26285	25.1	ES	1	0	1	0
ARHGEF7	as_26288	7	ES	1	0	1	0
ARHGEF7	as_26293	3	ES	1	0	0	0
MCF2L	as_26315	9	AP	0	1	0	0
MCF2L	as_26316	7	AP	1	0	0	0
MCF2L	as_26317	8	AP	0	1	0	0
MCF2L	as_26320	6	AP	1	0	0	0
MCF2L	as_26326	41.5	AT	1	0	0	0
MCF2L	as_26328	3	AT	1	0	1	0
PCID2	as_26363	4.2:5.1	ES	1	0	0	0
CUL4A	as_26366	2	AP	1	0	0	0
CUL4A	as_26367	3	AP	1	0	0	0
DCUN1D2	as_26378	5	ES	1	0	0	0
TFDP1	as_26388	13.1:13.2:13.3	ES	1	0	1	0
TFDP1	as_26389	13.2:13.3	ES	1	0	1	0
TFDP1	as_26390	13.1:13.2	ES	1	1	1	0
TFDP1	as_26391	13.2	ES	1	0	1	0
GAS6	as_26396	1	AP	1	0	1	0
CCNB1IP1	as_26417	9	ES	0	0	0	1
CCNB1IP1	as_26422	6	ES	1	0	1	0
OSGEP	as_26442	4.5	AD	1	0	0	0
OSGEP	as_26443	4.3	RI	1	0	0	0
APEX1	as_26450	1.2:1.3	AD	1	0	0	0
APEX1	as_26451	1.2	AD	1	0	0	0
RNASE4	as_26461	1.2:3	ES	1	0	0	0
RNASE1	as_26465	2.1	AP	1	0	0	0
RNASE1	as_26466	1	AP	1	0	0	0
GNB2L1	as_264678	4.1:4.2:5:7.2:8.1:8.2	ES	1	0	0	0
RNASE1	as_26468	2.2:2.3:3.1	ES	1	0	0	0
RNASE1	as_26469	2.3:3.1	ES	1	0	1	0
METTL17	as_26478	6.2	RI	1	0	0	0
NDRG2	as_26484	2	AP	1	0	0	0
NDRG2	as_26485	4.1	AP	1	0	0	0
NDRG2	as_26493	16	ES	0	0	1	0
MUTYH	as_2650	6.2:6.3:6.4:6.5:7:8:9	ES	0	1	0	0
NDRG2	as_26501	4.6	AD	1	0	0	0
NDRG2	as_26503	4.3:4.4	RI	1	0	0	0
MUTYH	as_2651	6.3:6.4:6.5:7:8:9	ES	0	1	1	0
NDRG2	as_26512	4.5	ES	1	0	0	0
NDRG2	as_26513	4.2:4.3:4.4	RI	1	0	0	0
NDRG2	as_26517	4.5	ES	1	0	1	0
MUTYH	as_2652	6.4:6.5:7:8:9	ES	0	1	1	0
MUTYH	as_2653	6.5:7:8:9	ES	0	1	1	0
HNRNPC	as_26552	2.4:2.5:2.6	ES	1	0	0	0
RAB28	as_265743	7|8	ME	1	0	0	0
PEX10	as_266	5.1	AA	0	0	1	0
SALL2	as_26601	2	AP	0	1	1	0
SALL2	as_26602	1	AP	0	1	1	0
SALL2	as_26607	3.2:3.3	AD	0	0	1	0
SLC7A7	as_26619	2.1	AP	1	1	0	0
SLC7A7	as_26621	1	AP	1	1	0	0
SLC7A7	as_26624	2.2	RI	0	1	0	0
LRP10	as_26648	7.2	RI	1	0	1	0
RBM23	as_26654	03:04:00	ES	0	0	1	0
NPIPA8	as_266561	3	ES	1	1	1	0
NPIPB4	as_266562	9.9	AA	1	0	0	0
HAUS4	as_26679	1.2:1.3	AD	1	0	0	0
PSMB5	as_26690	02:03:00	ES	1	0	0	0
PSMB5	as_26694	1.2:1.3	AD	1	0	0	0
CDH24	as_26700	9	ES	1	0	0	0
ACIN1	as_26706	9.3	ES	0	0	1	0
ACIN1	as_26707	9.2	RI	0	0	1	0
ACIN1	as_26708	4	ES	1	0	1	0
SLC7A8	as_26712	5	AP	0	1	0	0
MUTYH	as_2672	6.1:6.2:6.3	AA	1	0	0	0
HOMEZ	as_26723	1	AP	1	0	1	0
HOMEZ	as_26724	3	AP	1	0	1	0
SLC22A17	as_26733	1	AP	0	1	0	0
SLC22A17	as_26734	2.1	AP	0	1	0	0
CMTM5	as_26748	2.1:2.2	ES	1	0	0	0
AP1G2	as_26771	1.3	RI	0	1	0	0
DHRS4L2	as_26804	4:5:6:7	ES	1	1	0	0
DHRS4L2	as_26806	4	ES	1	1	0	0
TESK2	as_2681	5	AT	1	0	0	0
TESK2	as_2682	13	AT	1	0	0	0
PCK2	as_26820	11	ES	0	0	1	0
EMC9	as_26856	3.1:3.2	AA	1	0	0	0
CCDC163P	as_2687	5.1	AA	1	0	0	0
CCDC163P	as_2688	5.1:5.2	ES	1	0	1	0
IRF9	as_26880	2.1	ES	0	0	1	0
IPO4	as_26887	5.2	ES	0	0	1	0
CCDC163P	as_2691	3.1:3.2	ES	1	0	0	0
TINF2	as_26934	04:05:00	ES	0	0	1	0
TINF2	as_26937	03:04:05	ES	1	0	1	0
CIDEB	as_26957	4.1	AP	1	0	0	0
CIDEB	as_26958	1	AP	1	0	0	0
LTB4R2	as_26961	1.2:1.3	RI	0	1	0	0
AKR1A1	as_2697	7	ES	0	0	1	0
NFATC4	as_26991	12.3	RI	1	0	0	0
SDR39U1	as_27005	3.1	AP	1	0	0	0
SDR39U1	as_27009	8.1	AA	1	0	0	0
SDR39U1	as_27013	4.1	ES	0	0	1	0
NSUN5	as_270162	2:3.1:3.2	ES	0	0	1	0
C14orf23	as_27050	6	AT	0	0	1	0
C14orf23	as_27052	4	AT	0	0	1	0
PRKD1	as_27053	5	ES	1	0	0	0
SCFD1	as_27063	9	ES	1	0	0	0
COCH	as_27088	11	AT	1	0	0	0
COCH	as_27090	12	AT	1	0	0	0
C1orf61	as_270952	04:05:06	ES	1	0	0	0
C1orf61	as_270953	04:05:00	ES	1	0	0	0
C1orf61	as_270954	4	ES	1	0	0	0
C1orf61	as_270958	03:04:00	ES	1	0	1	0
STRN3	as_27096	08:09:10	ES	1	0	0	0
C1orf61	as_270967	2:3:4:5:6	ES	0	0	1	0
C1orf61	as_270971	2:3:4:5	ES	1	0	0	0
CLNS1A	as_271082	03:04:00	ES	1	0	1	0
CMC2	as_271136	00:03:04.400000	ES	0	0	1	0
DTD2	as_27119	3.2	RI	1	0	1	0
NUBPL	as_27126	3	ES	1	0	1	0
AKAP6	as_27135	10.2	AT	1	0	0	0
AKAP6	as_27136	14	AT	1	0	0	0
[truncated: 6,949 more rows]

## Sheet: LIST 2
Gene	Splice_ID	Exons	Splice_type	IDHmut_IDHwt	Codel_Noncodel	GCIMPhigh_low	FUBP1mut_FUBP1wt
TMEM63A	as_10003	00:10:11.100000	ES	1	0	0	0
HEMK1	as_100127	07:08:00	ES	1	0	0	0
IFT88	as_100187	27	ES	1	1	0	0
ITPKB	as_10021	3	AT	1	0	0	0
ITPKB	as_10022	9	AT	1	0	0	0
KIAA1191	as_100247	02:04:00	ES	0	1	0	0
CDC42	as_1003	8	AT	0	0	1	0
CDC42	as_1004	9	AT	0	0	1	0
CDC42BPA	as_10042	36	ES	1	0	1	0
NTAN1	as_100489	02:03:00	ES	0	0	1	0
SNAP47	as_10055	1	AP	0	0	1	0
SNAP47	as_10056	2	AP	0	0	1	0
RANBP3	as_100780	2|3	ME	1	0	0	0
MRPL55	as_10079	2.3:2.4	RI	1	0	0	0
RPE	as_100824	8|9	ME	1	0	0	0
MRPL55	as_10084	2.3:2.4:2.5:2.6	AD	1	0	0	0
SH2B1	as_100919	2	ES	1	0	1	0
SIRT2	as_100926	3.2:4:6	ES	1	0	1	0
SIRT2	as_100930	2:3.1:3.2:4	ES	1	0	0	0
TBC1D14	as_101063	11:12:00	ES	0	0	0	1
TCTN1	as_101080	10	ES	0	1	0	0
MRPL55	as_10109	2.2:2.5:2.6:2.7:2.8	ES	1	0	0	0
TM2D2	as_101111	1.2:2.2	ES	1	0	0	0
MRPL55	as_10116	2.2:2.8	ES	1	0	0	0
TPCN2	as_101162	17	ES	1	0	0	0
TSPAN5	as_101184	04:05:00	ES	0	1	1	0
MRPL55	as_10120	2.2:2.5:2.6	ES	1	0	0	0
MRPL55	as_10127	2.2	ES	1	0	0	0
MRPL55	as_10128	1.2:2.2:2.3:2.4:2.5:2.6:2.7:2.8	ES	1	0	0	0
MRPL55	as_10129	2.2:2.3:2.4:2.5:2.6:2.7:2.8	AA	1	0	0	0
ZNF585B	as_101324	4|5	ME	1	0	1	0
MRPL55	as_10133	1.2:2.2:2.5:2.6:2.7:2.8	ES	1	0	0	0
MRPL55	as_10134	2.2:2.5:2.6:2.7:2.8	ES	1	0	0	0
MRPL55	as_10142	1.2:2.2:2.5:2.6:2.8	ES	1	0	0	0
MRPL55	as_10146	1.2:2.2:2.8	ES	1	0	0	0
MRPL55	as_10147	2.2:2.8	ES	1	0	0	0
MRPL55	as_10148	1.2:2.2:2.3:2.4:2.5:2.6	ES	1	0	0	0
MRPL55	as_10153	1.2:2.2:2.5:2.6	ES	1	1	0	0
MRPL55	as_10154	2.2:2.5:2.6	ES	1	0	0	0
MRPL55	as_10157	1.2:2.2:2.3:2.4:2.5	ES	1	0	0	0
MRPL55	as_10162	1.2:2.2:2.5	ES	1	0	0	0
MRPL55	as_10166	1.2:2.2	ES	1	1	0	0
MRPL55	as_10167	2.2	ES	1	0	0	0
MRPL55	as_10174	1.2:2.2	ES	1	1	0	0
GUK1	as_10178	2	AP	1	0	0	0
GUK1	as_10180	1	AP	1	0	0	0
FAM228B	as_102033	4:5:6:7	ES	1	0	0	0
TRIM11	as_10206	2.1	AP	1	0	1	0
TRIM11	as_10207	1	AP	1	0	1	0
KHK	as_102253	02:03:00	ES	1	0	0	0
NCAM1	as_102492	15	ES	0	0	1	0
DISC1	as_10280	17	AT	1	0	0	0
DISC1	as_10282	12	AT	1	0	0	0
SIPA1L2	as_10315	20	ES	1	1	0	0
PCNXL2	as_10326	34.2	RI	0	0	1	0
GGPS1	as_10344	3	AP	1	0	0	0
GGPS1	as_10346	4	AP	1	0	0	0
LYST	as_10360	2.1	AP	1	0	0	0
LYST	as_10361	1	AP	1	0	0	0
ERO1LB	as_10369	7.2	AT	1	0	0	0
ERO1LB	as_10370	16	AT	1	0	0	0
HEATR1	as_10394	45	AT	1	0	0	0
HEATR1	as_10395	3.2	AT	1	0	0	0
CEP170	as_10451	16.3	AD	1	0	0	0
CEP170	as_10452	16.2:16.3	AD	1	0	0	0
CEP170	as_10455	10	ES	0	1	0	0
COX20	as_10474	02:03:00	ES	1	0	0	0
COX20	as_10475	3	ES	1	0	0	0
EFCAB2	as_10481	02:03:00	ES	1	0	0	0
SMYD3	as_10487	1	AP	1	0	0	0
SMYD3	as_10488	2	AP	1	0	0	0
ZNF670	as_10507	4	AT	1	0	0	0
ZNF670	as_10509	11	AT	1	0	0	0
ZNF669	as_10513	1.2	AD	0	1	0	0
ZNF124	as_10514	5	AT	1	0	0	0
C1orf213	as_1054	1.5	RI	0	0	1	0
C1orf213	as_1055	1.3	RI	1	0	1	0
ZNF692	as_10559	5.1:5.2	ES	0	0	1	0
C1orf213	as_1056	1.2:1.3	RI	0	0	1	0
ZNF692	as_10560	5.1	ES	0	0	1	0
ZNF692	as_10562	3.6	AA	1	0	0	0
ZNF692	as_10567	3.1:3.2:3.3	AA	0	1	0	0
ZNF692	as_10568	3.2:3.3	AA	1	0	0	0
C1orf213	as_1057	1.2	AD	1	0	0	0
CCDC53	as_106012	2	ES	1	0	1	0
GTPBP4	as_10607	1	AP	0	0	1	0
GTPBP4	as_10608	2	AP	0	0	1	0
PFKP	as_10620	2	AP	0	1	0	0
PITRM1	as_10625	16.2	AD	0	0	1	0
AKR1C2	as_10650	6	AT	0	0	1	0
AKR1C2	as_10651	12	AT	0	0	1	0
NET1	as_10659	1	AP	0	1	0	0
NET1	as_10660	5	AP	0	1	0	0
PFKFB3	as_10697	18.1:19	ES	1	0	1	0
EIF3K	as_107086	5	ES	0	0	1	0
ITIH5	as_10715	16.2	AT	1	0	1	0
ITIH5	as_10716	13	AT	1	0	1	0
ATP5C1	as_10726	9	ES	0	1	1	0
CELF2	as_10729	1	AP	0	1	1	0
CELF2	as_10730	2	AP	0	0	1	0
GLIPR2	as_107318	2:3:4:5:6	ES	1	0	0	0
CELF2	as_10732	3	AP	0	1	1	0
GLIPR2	as_107322	04:05:00	ES	1	0	0	0
HMGN1	as_107415	6.1:6.2:7	ES	1	0	0	0
CELF2	as_10744	12.2	AD	0	0	1	0
GALE	as_1077	3	ES	0	0	1	0
OPTN	as_10776	1	AP	1	0	0	0
OPTN	as_10777	2	AP	1	0	0	0
HMGCL	as_1080	07:08:00	ES	0	0	1	0
FAM107B	as_10822	5.1	AP	0	0	1	0
SUV39H2	as_10833	2	ES	1	0	0	0
RPP38	as_10860	3.2	AT	1	0	1	0
RPP38	as_10861	5	AT	1	0	1	0
RSU1	as_10879	1.3	ES	0	0	1	0
TRDMT1	as_10883	12	AT	1	0	0	0
TRDMT1	as_10884	11.2	AT	1	0	0	0
KIAA1217	as_11000	25.2	RI	1	0	0	0
KIAA1217	as_11004	22:23:24	ES	1	0	0	0
ARHGAP21	as_11010	8.1	AP	1	0	1	0
ARHGAP21	as_11011	1	AP	1	0	1	0
ARHGAP21	as_11015	8.2	ES	1	0	1	0
ABI1	as_11037	11.1:11.2:12	ES	0	1	0	0
ABI1	as_11038	11.2:12	ES	0	1	0	0
ABI1	as_11041	11.1:11.2	ES	0	1	0	0
ABI1	as_11042	11.2	ES	0	1	0	0
ABI1	as_11043	00:10:11.100000	ES	0	1	0	0
ZEB1	as_11140	1	AP	0	1	0	0
ZEB1	as_11141	2	AP	0	1	0	0
ARHGAP12	as_11154	8	ES	0	0	1	0
PARD3	as_11211	20	ES	0	0	1	0
PARD3	as_11216	13	ES	0	1	1	0
CREM	as_11230	12	AP	0	0	1	0
CREM	as_11232	2	AP	0	0	1	0
SRRM1	as_1128	16	ES	1	0	1	0
ZNF248	as_11299	1	AP	0	0	1	0
SRRM1	as_1130	11	ES	1	0	0	0
ZNF248	as_11300	2	AP	0	0	1	0
ZNF248	as_11304	7.2	RI	0	1	0	0
ZNF248	as_11305	3	ES	0	1	0	0
HNRNPF	as_11323	1	AP	1	0	0	0
HNRNPF	as_11325	3	AP	0	0	1	0
HNRNPF	as_11326	5.1	AP	1	0	0	0
CXCL12	as_11342	5.2	AT	1	0	1	0
CXCL12	as_11343	3.3	AT	1	0	1	0
ZFAND4	as_11368	6	AT	1	0	1	0
NDUFA5	as_114058	03:04:00	ES	0	1	0	0
C1orf63	as_1145	5.1:5.2:6.1	ES	0	1	0	0
C1orf63	as_1146	6.1	AA	1	0	0	0
C1orf63	as_1147	5.1:5.2:5.3	ES	1	0	1	0
ARHGAP22	as_11482	1	AP	0	1	0	0
VSTM4	as_11498	9	AT	1	0	0	0
VSTM4	as_11499	3	AT	1	0	0	0
TPM1	as_115011	12.1:12.2	ES	1	0	1	0
TPM1	as_115012	12.1	ES	1	0	1	0
C10orf128	as_11503	8	AT	1	0	1	0
C10orf128	as_11504	9	AT	1	0	0	0
ZNF138	as_115220	3:4.1:4.2:5	ES	1	0	0	0
ZNF138	as_115222	00:04:02.200000	ES	1	0	0	0
ZNF138	as_115224	3:4.1:4.2	ES	1	1	0	0
ZNF138	as_115226	00:03:04.200000	ES	1	1	0	0
ZNF138	as_115228	3	ES	0	1	0	0
NCOA4	as_11536	1	AP	0	1	0	0
NCOA4	as_11537	3	AP	0	1	0	0
TIMM23	as_11552	00:04:05.100000	ES	1	0	0	0
FAM21A	as_11561	1 day, 3:28:00	ES	0	0	1	0
FAM21A	as_11563	27	ES	0	0	1	0
KLC1	as_115641	13.3:14.1:14.2	ES	1	1	0	0
KLC1	as_115643	13.3:14.1	ES	1	1	0	0
KLC1	as_115644	14.1	ES	1	0	0	0
NPR2	as_115785	9	ES	1	0	1	0
SIRT2	as_115995	2	ES	1	0	0	0
MANEAL	as_117295	3	ES	0	0	1	0
MDH2	as_117319	4	ES	1	0	1	0
MRPL55	as_117440	2.2:2.3:2.4:2.5:2.6:2.7:2.8:2.9	ES	1	0	0	0
MRPL55	as_117450	2.2:2.8:2.9	ES	1	0	0	0
MRPL55	as_117461	2.2:2.9	ES	1	0	0	0
RPS25	as_117936	3.1:3.2	ES	0	1	0	0
ANK3	as_11846	50	AT	0	0	1	0
ANK3	as_11849	42	ES	0	0	1	0
RHCE	as_1187	07:08:00	ES	0	0	1	0
RTKN2	as_11871	14	AT	1	0	0	0
EEF1D	as_118824	5|6	ME	0	1	0	0
SIRT1	as_11907	2	AP	0	0	1	0
HERC4	as_11916	19	ES	0	0	1	0
MAN1C1	as_1192	4	AP	0	0	1	0
MAN1C1	as_1193	1	AP	0	0	1	0
SLC25A16	as_11952	2.1:2.2	ES	0	1	0	0
CCAR1	as_11956	14	ES	1	0	0	0
MTFR1L	as_1196	4.1	AP	1	0	0	0
MTFR1L	as_1198	1	AP	1	0	0	0
HKDC1	as_11983	17	AT	1	0	0	0
HKDC1	as_11984	19	AT	1	0	0	0
SORBS3	as_119941	13	ES	1	1	0	0
CCDC53	as_120268	10|11	ME	1	1	0	0
AIFM2	as_12029	10	AT	1	0	0	0
AIFM2	as_12030	9.2	AT	1	0	0	0
SAR1A	as_12041	2.2	ES	1	0	0	0
PSAP	as_12067	8.1	AA	1	0	1	0
MTFR1L	as_1210	10.2	AA	0	0	1	0
P4HA1	as_12123	2	ES	1	0	0	0
MTFR1L	as_1213	6	ES	1	0	1	0
MTFR1L	as_1214	5	ES	1	0	1	0
ANXA7	as_12145	6	ES	1	1	0	0
EFCAB2	as_121535	2	ES	1	0	0	0
FAM228B	as_121549	2.2	ES	0	1	0	0
PPP3CB	as_12155	16	ES	0	0	0	1
MTFR1L	as_1216	2.3	AD	0	0	1	0
KCTD17	as_121637	8	ES	1	0	0	0
USP54	as_12166	19	ES	0	1	0	0
SEC24C	as_12196	2:3:4:5:6:7:8:9:10:11:12:13:14:15:16:17	ES	0	0	1	0
SEC24C	as_12227	2	ES	0	1	0	0
FUT11	as_12228	4	AT	1	0	0	0
FUT11	as_12229	3	AT	1	0	0	0
KAT6B	as_12264	9.3	AD	0	1	0	0
KCNMA1	as_12279	2.2	AT	0	0	1	0
KCNMA1	as_12280	35.2	AT	1	0	1	0
KCNMA1	as_12286	30	ES	1	0	0	0
RPS24	as_12295	5.1:5.2	ES	0	0	1	0
PPIF	as_12305	00:05:06.100000	ES	0	0	1	0
HP1BP3	as_123262	3	ES	1	0	0	0
KIAA1191	as_123343	04:05:06	ES	0	0	1	0
CCSER2	as_12405	1	AP	0	1	0	0
CCSER2	as_12406	5	AP	0	1	0	0
MINPP1	as_12452	2	AP	1	0	0	0
MINPP1	as_12453	1	AP	1	0	0	0
ACTA2	as_12473	1	AP	0	1	0	0
ACTA2	as_12474	2	AP	0	1	0	0
KIF20B	as_12497	30	AT	1	0	0	0
KIF20B	as_12498	34	AT	1	0	0	0
HECTD2	as_12516	21	AT	1	0	0	0
HECTD2	as_12517	5.2	AT	1	0	0	0
CAMK1	as_125257	03:04:00	ES	0	0	1	0
IDE	as_12534	20	ES	1	0	0	0
UBXN11	as_1256	4:5:6:7:8:9	ES	0	0	0	1
SLC35G1	as_12567	5.2	AT	0	0	1	0
SLC35G1	as_12570	3	AT	0	0	1	0
UBXN11	as_1259	4:5:7:8:9	ES	0	0	0	1
ZDHHC16	as_12704	9	ES	0	0	1	0
ZDHHC16	as_12705	00:07:08.100000	ES	0	0	1	0
ZDHHC16	as_12709	2	ES	1	0	0	0
MMS19	as_12719	12:13:00	ES	0	0	1	0
MMS19	as_12721	7.1:7.2	ES	0	1	0	0
PI4K2A	as_12728	1	AP	0	0	1	0
PI4K2A	as_12729	3	AP	0	0	1	0
DHDDS	as_1274	7	AT	1	0	0	0
CUTC	as_12778	7	ES	0	0	1	0
ERLIN1	as_12788	1.2	RI	0	0	1	0
RPS6KA1	as_1280	1	AP	0	0	1	0
RPS6KA1	as_1281	7	AP	0	0	1	0
RPS6KA1	as_1282	5	AP	0	0	1	0
NDUFB8	as_12824	6	AT	1	0	0	0
NDUFB8	as_12829	14	AT	1	0	0	0
MRPL43	as_12849	6	AT	0	0	1	0
MRPL43	as_12851	3.4	AT	0	0	1	0
POLL	as_12889	03:04:00	ES	0	1	0	0
POLL	as_12905	1.2:1.3:1.4	RI	0	0	1	0
LDB1	as_12934	2	AP	0	0	1	0
LDB1	as_12935	1	AP	0	0	1	0
PPRC1	as_12938	08:09:00	ES	0	0	1	0
TMEM180	as_12955	4	ES	0	0	1	0
SFXN2	as_12967	10:11:00	ES	0	0	1	0
PCGF6	as_12995	04:05:06	ES	0	0	1	0
PSMB7	as_130207	6	ES	0	1	0	0
WDR96	as_13038	8.2	AT	0	1	0	0
ADD3	as_13077	15	ES	0	1	0	0
BBIP1	as_13098	03:04:00	ES	0	1	0	0
BBIP1	as_13099	3	ES	0	1	0	0
VWA2	as_13197	14	AT	0	0	1	0
VWA2	as_13198	12.2	AT	0	0	1	0
ABLIM1	as_13201	1	AP	0	1	0	0
ABLIM1	as_13203	8	AP	0	1	0	0
KIAA1598	as_13243	17:18:00	ES	1	1	1	0
RGS10	as_13261	1	AP	1	0	1	0
RGS10	as_13263	2	AP	1	0	1	0
INPP5F	as_13276	5.2	RI	1	0	0	0
C1orf61	as_132888	3	ES	0	1	0	0
FGFR2	as_13296	26	AT	1	0	0	0
FGFR2	as_13300	28.2	AT	1	0	0	0
FGFR2	as_13318	4	ES	1	0	0	0
NSMCE4A	as_13331	13	AT	1	0	0	0
NSMCE4A	as_13332	8	AT	1	0	0	0
TACC2	as_13340	20	ES	0	0	1	0
TACC2	as_13344	12	ES	0	0	1	0
BUB3	as_13390	8.1	AA	0	1	1	0
FAM76A	as_1344	3	ES	1	0	0	0
GLRX3	as_13476	11.1	ES	1	0	0	0
DPYSL4	as_13481	12	ES	0	1	1	0
LRRC27	as_13493	18	AT	0	0	1	0
LRRC27	as_13499	8	ES	0	1	0	0
TUBGCP2	as_13530	11.1	AP	0	0	1	0
ZNF511	as_13542	5.2	RI	1	0	0	0
BET1L	as_13573	4.4	AT	1	0	0	0
BET1L	as_13574	7	AT	1	0	0	0
ARHGEF25	as_135876	13	ES	0	1	0	0
IFITM2	as_13641	1	AP	0	0	1	0
IFITM2	as_13642	2.1	AP	0	0	1	0
RNH1	as_13664	1	AP	1	0	0	0
RNH1	as_13674	00:03:04.200000	ES	1	0	0	0
RNH1	as_13678	00:03:04.200000	ES	1	0	0	0
TALDO1	as_13738	2	ES	1	0	0	0
SLC25A22	as_13759	3	AP	1	0	0	0
PIDD	as_13764	1	AP	1	0	1	0
PIDD	as_13765	2.1	AP	1	0	1	0
PIDD	as_13766	12.2	AD	1	0	0	0
PIDD	as_13769	3.1	AA	1	0	1	0
RPLP2	as_13770	1.2:1.3	AD	1	1	0	0
EFCAB4A	as_13776	8	ES	1	0	0	0
CHID1	as_13803	1	AP	0	1	0	0
CHID1	as_13806	18	AT	1	0	1	0
CHID1	as_13807	17.2	AT	1	0	1	0
CHID1	as_13814	6.1:6.2:6.3	ES	1	0	1	0
PHACTR4	as_1384	1	AP	1	0	0	0
PHACTR4	as_1385	3	AP	1	0	0	0
MRPL23	as_13893	8	AT	1	0	1	0
MRPL23	as_13894	5.3	AT	1	0	1	0
IGF2	as_13898	5	AP	0	1	0	0
GMEB1	as_1390	3.1	AA	1	0	0	0
SLC22A18	as_13934	1	AP	0	1	0	0
SLC22A18	as_13935	2	AP	0	1	0	0
NAP1L4	as_13938	16	ES	0	0	1	0
ZNF195	as_13972	9	ES	0	1	0	0
ZNF195	as_13975	09:11:12	ES	0	1	0	0
ZNF195	as_13976	5.2:11:12	ES	1	0	0	0
ZNF195	as_13977	11:12:00	ES	0	1	0	0
ZNF195	as_13979	09:11:00	ES	0	1	0	0
ZNF195	as_13980	5.2:11	ES	1	0	0	0
ZNF195	as_13981	11	ES	1	0	1	0
NUP98	as_13997	29	ES	0	0	1	0
PGAP2	as_14008	08:09:00	ES	1	1	0	0
RRM1	as_14033	9	AP	1	0	0	0
RRM1	as_14034	1	AP	1	0	0	0
TRIM5	as_14077	9	ES	0	1	0	0
APBB1	as_14118	13	ES	0	1	0	0
TIMM10B	as_14142	7	AT	1	0	0	0
TIMM10B	as_14144	5	AT	1	0	0	0
TIMM10B	as_14145	3.3	AT	1	0	0	0
DNHD1	as_14150	41	AT	1	0	0	0
DNHD1	as_14151	8.4	AT	1	0	0	0
ILK	as_14166	5.4:5.5	AD	1	0	0	0
ILK	as_14170	5.1:5.2	AA	1	0	0	0
ZNF215	as_14188	8	AT	1	0	0	0
ZNF215	as_14189	7.2	AT	1	0	0	0
MXRA8	as_142	1	AP	0	0	1	0
RIC3	as_14218	6	AP	0	0	1	0
RIC3	as_14219	1	AP	0	0	1	0
RPL27A	as_14260	1.2	RI	1	0	0	0
ST5	as_14265	1	AP	1	0	0	0
AKIP1	as_14278	4.1	ES	0	0	1	0
AKIP1	as_14279	2	ES	1	0	0	0
MXRA8	as_143	2	AP	0	0	1	0
TMEM41B	as_14311	7.2	RI	0	0	1	0
ZNF143	as_14317	1	AP	1	0	0	0
ZNF143	as_14318	2	AP	1	0	0	0
AMPD3	as_14345	3	AP	1	0	0	0
AMPD3	as_14346	4	AP	0	1	0	0
AMPD3	as_14347	1	AP	1	0	0	0
DKK3	as_14405	2	AP	1	0	0	0
DKK3	as_14408	1	AP	1	1	0	0
MICAL2	as_14416	28.2	AT	1	0	0	0
MICAL2	as_14417	27.2	AT	1	0	0	0
MICAL2	as_14418	29	AT	1	0	0	0
BTBD10	as_14447	3	AP	1	1	1	0
BTBD10	as_14448	1	AP	1	1	1	0
CYP2R1	as_14478	1	AP	1	0	0	0
CYP2R1	as_14479	4.1	AP	0	0	1	0
CYP2R1	as_14484	2.2:3	ES	1	0	0	0
NUCB2	as_14519	1	AP	1	0	1	0
NUCB2	as_14520	6	AP	1	0	1	0
NUCB2	as_14526	16	ES	0	0	1	0
SERGEF	as_14562	1.2	AD	0	0	1	0
SAAL1	as_14574	10.2	ES	1	0	0	0
SAA2	as_14577	5	AT	0	0	1	0
HPS5	as_14592	2	ES	1	0	0	0
HPS5	as_14593	1.3:2	ES	1	0	0	0
GTF2H1	as_14599	1	AP	1	0	0	0
GTF2H1	as_14601	9.1	AP	1	0	1	0
ZCCHC17	as_1461	3	ES	1	0	0	0
ZCCHC17	as_1464	1.2:2	ES	1	0	0	0
TSG101	as_14661	10	AT	1	0	0	0
TSG101	as_14662	11	AT	1	0	0	0
UEVLD	as_14666	8	AT	1	0	0	0
UEVLD	as_14667	14	AT	1	0	0	0
UEVLD	as_14668	13	ES	1	0	0	0
FABP3	as_1467	3	ES	1	0	0	0
AURKAIP1	as_147	1.4	RI	0	0	1	0
PRMT3	as_14723	1.3	ES	0	0	1	0
TINAGL1	as_1476	5.2	RI	1	0	0	0
MPPED2	as_14793	9	AT	1	0	0	0
MPPED2	as_14794	10	AT	1	0	0	0
IMMP1L	as_14814	05:06:00	ES	1	0	0	0
IMMP1L	as_14819	4	ES	1	0	0	0
IMMP1L	as_14820	2	ES	1	0	0	0
ELP4	as_14825	10:11:00	ES	1	0	0	0
EIF3M	as_14852	3	ES	1	0	0	0
EIF3M	as_14856	2.1:2.2:3	ES	1	0	1	0
TCP11L1	as_14876	4	ES	0	0	1	0
HIPK3	as_14890	3	AP	1	1	0	0
HIPK3	as_14892	2	AP	0	1	0	0
NAT10	as_14948	2.2:3	ES	1	0	0	0
APIP	as_14963	4.1	AP	0	0	1	0
APIP	as_14964	1	AP	0	0	1	0
APIP	as_14965	8.2	AT	1	0	0	0
APIP	as_14967	11	AT	1	0	0	0
APIP	as_14970	2	ES	1	0	1	0
BAI2	as_1501	26	ES	0	0	1	0
BAI2	as_1502	8	ES	1	1	1	0
BAI2	as_1504	7	ES	1	0	1	0
BAI2	as_1505	03:04:00	ES	1	0	1	0
EPB41L2	as_150734	19:20.1:21:22	ES	0	0	0	1
EPB41L2	as_150741	00:19:20.100000	ES	1	0	0	0
EPB41L2	as_150743	17:18:00	ES	1	0	0	0
MKRN1	as_152272	03:06:00	ES	1	0	1	0
PTP4A2	as_1536	03:05:00	ES	0	0	1	0
SLC1A2	as_15411	2	AP	0	1	0	0
SLC1A2	as_15412	1.1	AP	0	1	0	0
LDLRAD3	as_15419	5	ES	1	0	0	0
TMEM39B	as_1543	9.2	AT	1	0	0	0
C11orf74	as_15439	6	ES	1	0	0	0
C11orf74	as_15441	5	ES	1	0	0	0
TMEM39B	as_1545	10	AT	1	0	0	0
SLC35C1	as_15509	1.3	RI	1	0	0	0
DGKZ	as_15539	1	AP	1	0	0	0
DGKZ	as_15540	3	AP	1	1	0	0
DGKZ	as_15541	2	AP	0	1	0	0
DGKZ	as_15542	4	AP	0	1	0	0
DGKZ	as_15546	11	ES	1	0	0	0
ATG13	as_15582	13:14:00	ES	0	1	1	0
ATG13	as_15583	14	ES	0	1	1	0
ERGIC3	as_156157	10|11	ME	0	1	1	0
C11orf49	as_15622	04:07:00	ES	1	0	0	0
C11orf49	as_15633	03:04:00	ES	1	0	0	0
C11orf49	as_15635	3	ES	1	0	0	0
COX4I1	as_156372	4.2:5.1:5.2:5.3	ES	1	1	0	0
ARFGAP2	as_15645	4.2:5:6.1:6.2:7:8	ES	0	1	0	0
NR1H3	as_15699	8.2	RI	1	0	0	0
NR1H3	as_15704	3.4	RI	0	0	1	0
SPI1	as_15728	5	AT	0	0	1	0
SPI1	as_15729	4.2	AT	0	0	1	0
SLC39A13	as_15747	6.2	RI	1	0	0	0
PHF21A	as_157593	16|17	ME	0	1	0	0
CELF1	as_15763	18.1:18.2	AA	1	0	1	0
KBTBD4	as_15776	2.2:2.3	RI	0	1	0	0
KBTBD4	as_15779	1.2	AD	1	0	0	0
NDUFS3	as_15782	3.5	AT	1	0	0	0
NDUFS3	as_15783	6	AT	1	0	0	0
NUP160	as_15810	3.1:3.2:3.3	ES	0	1	0	0
TIMM10	as_15856	1.2:2.1	ES	1	0	0	0
TMX2	as_15903	3.1:3.2:3.3:4:5.1:5.3	ES	0	0	0	1
TMX2	as_15906	4:5.1:5.3	ES	1	0	0	0
TMX2	as_15911	3.1:3.2:3.3:4	ES	0	0	1	0
TMX2	as_15919	3.1:3.2:3.3	ES	1	0	1	0
TMX2	as_15920	3.2:3.3	ES	1	0	1	0
TMX2	as_15921	3.3	ES	1	0	0	0
TMX2	as_15923	3.2	AA	1	0	0	0
CTNND1	as_15937	12	ES	1	1	0	0
CTNND1	as_15999	3:4.1:4.2:4.3	ES	1	0	0	0
LPXN	as_16009	1.1	AP	1	0	0	0
LPXN	as_16010	2	AP	1	0	0	0
LPXN	as_16011	6	ES	1	0	1	0
STX3	as_16035	13	ES	0	1	0	0
STX3	as_16040	5	ES	0	1	0	0
BSDC1	as_1607	00:03:04.300000	ES	0	0	1	0
VWCE	as_16147	6	AT	1	0	0	0
VWCE	as_16148	21	AT	1	0	0	0
CYB561A3	as_16163	6.5:6.6	RI	1	0	1	0
CYB561A3	as_16166	6.2	RI	1	0	0	0
CYB561A3	as_16183	3	ES	1	0	1	0
TMEM138	as_16186	4	AT	1	0	0	0
TMEM138	as_16187	3.5	AT	1	0	0	0
TMEM138	as_16188	3.3	RI	1	0	0	0
SDHAF2	as_16224	5.1:5.2	ES	1	0	0	0
RBBP4	as_1623	5	ES	1	0	0	0
SDHAF2	as_16230	3:4.1:5.1:5.2	ES	1	0	0	0
PPP1R32	as_16239	12	AP	1	0	0	0
FADS3	as_16305	9.2	RI	1	0	0	0
ASRGL1	as_16341	3	ES	0	0	1	0
S100PBP	as_1635	9	AT	1	0	1	0
MTA2	as_16357	1	AP	0	0	1	0
MTA2	as_16358	2	AP	0	0	1	0
S100PBP	as_1636	7	AT	1	0	1	0
B3GAT3	as_16371	6.1:6.2	AA	1	0	0	0
B3GAT3	as_16372	6.2	AA	1	0	0	0
C11orf48	as_16388	1.6	RI	1	0	0	0
C11orf48	as_16390	1.2:1.3:1.4	RI	1	0	0	0
BSCL2	as_16401	2.1	AP	1	0	0	0
BSCL2	as_16409	4.2:4.3	AD	0	0	1	0
TTC9C	as_16414	3.2	AT	1	0	0	0
TTC9C	as_16415	4	AT	1	0	0	0
WDR74	as_16453	1	AP	1	0	1	0
WDR74	as_16454	2	AP	1	0	1	0
WDR74	as_16457	11	ES	0	0	1	0
SLC3A2	as_16466	4.1:4.2	ES	1	0	1	0
SLC3A2	as_16472	02:03:00	ES	1	0	0	0
MRPL20	as_165	4	AT	1	0	0	0
MARK2	as_16540	18:19:00	ES	1	1	0	0
MARK2	as_16541	19	ES	1	0	0	0
MARK2	as_16544	16.1:16.2	ES	1	0	0	0
NAA40	as_16547	1	AP	1	1	0	0
NAA40	as_16548	2	AP	1	1	0	0
NAA40	as_16550	4.1:4.2	ES	0	0	1	0
NAA40	as_16551	4.2	ES	0	0	1	0
TRPT1	as_16578	7.2	ES	1	0	0	0
NUDT22	as_16584	5	AT	1	0	0	0
NUDT22	as_16585	6	AT	1	0	0	0
NUDT22	as_16586	02:03:00	ES	0	0	1	0
NUDT22	as_16587	3	ES	0	0	1	0
MRPL20	as_166	3.2	AT	1	0	0	0
DNAJC4	as_16600	3	ES	1	0	0	0
GPR137	as_16623	9	ES	0	0	1	0
GPR137	as_16624	7	ES	1	0	1	0
RASGRP2	as_16661	1	AP	1	0	0	0
RASGRP2	as_16662	2	AP	1	0	0	0
RASGRP2	as_16663	3.1	AP	1	0	0	0
RASGRP2	as_16673	3.2	RI	1	0	0	0
SF1	as_16675	2	AP	0	0	1	0
SF1	as_16676	1.1	AP	0	0	1	0
SF1	as_16687	1.3	ES	1	0	0	0
ZFPL1	as_16752	3.1:3.2	ES	1	0	0	0
ZSCAN20	as_1678	6.2	AT	1	0	1	0
ZSCAN20	as_1679	8	AT	1	0	1	0
DPF2	as_16815	7	ES	1	0	1	0
SLC25A45	as_16820	3.1	AP	0	1	0	0
SLC25A45	as_16821	1	AP	0	1	0	0
SSSCA1	as_16871	1.2	RI	0	0	1	0
KAT5	as_16914	1.2	RI	0	0	1	0
CFL1	as_16919	1	AP	1	0	1	0
CFL1	as_16920	2	AP	0	0	1	0
CFL1	as_16922	5.1	AP	1	0	0	0
EIF1AD	as_16972	1.2:2.1:2.2:2.3	ES	1	0	0	0
EIF1AD	as_16973	1.2:2.2:2.3	ES	1	0	0	0
EIF1AD	as_16975	1.2:2.3	ES	1	0	0	0
PACS1	as_16986	22	AP	1	0	0	0
SMIM12	as_1699	7	AT	0	0	1	0
SMIM12	as_1700	4.2	AT	0	0	1	0
CNIH2	as_17000	6.2	RI	0	0	1	0
CNIH2	as_17002	2	ES	1	0	1	0
BBS1	as_17063	1.2	RI	0	0	1	0
ZDHHC24	as_17066	6	ES	1	0	0	0
RBM14	as_17085	3	ES	1	0	0	0
RBM14	as_17086	2	ES	1	0	0	0
C11orf80	as_17125	6	ES	0	1	0	0
C11orf80	as_17128	5.1	ES	1	0	0	0
C11orf80	as_17129	02:03:00	ES	1	0	0	0
PC	as_17134	1	AP	0	1	0	0
PC	as_17135	4	AP	0	1	0	0
RPS6KB2	as_17203	6.1:6.2	ES	1	0	0	0
RPS6KB2	as_17204	6.2	ES	1	1	0	0
CORO1B	as_17209	2.1	AP	1	0	0	0
CORO1B	as_17210	1	AP	1	0	0	0
TMEM134	as_17231	6.1:6.2	ES	1	0	1	0
TMEM134	as_17232	6.2	ES	1	0	1	0
KIAA0319L	as_1725	4	ES	0	0	1	0
NCDN	as_1727	1.2:1.3	AD	1	0	0	0
NCDN	as_1728	1.3	ES	1	1	0	0
NDUFS8	as_17280	3:4.1:4.2:5:6	ES	0	1	0	0
SUV420H1	as_17300	5	ES	0	1	0	0
MRPL21	as_17345	2.1:2.2	ES	0	0	1	0
PPFIA1	as_17394	17	ES	1	1	1	0
CTTN	as_17402	11|12	ME	1	0	1	0
FAM86C1	as_17438	3.2:4	ES	0	0	1	0
FAM86C1	as_17441	3.2	ES	0	0	1	0
RNF121	as_17462	4	ES	1	0	1	0
IL18BP	as_17471	5	AT	1	0	0	0
IL18BP	as_17473	4.7	AT	1	0	0	0
IL18BP	as_17475	4.3	RI	1	0	0	0
IL18BP	as_17481	1.7	RI	1	0	0	0
IL18BP	as_17487	1.2	RI	1	0	0	0
IL18BP	as_17488	1.2:1.3	RI	1	0	1	0
IL18BP	as_17496	1.2:1.3:1.4:1.5:1.6:1.7	RI	1	0	0	0
IL18BP	as_17503	1.2:1.3:1.4:1.5:1.6	AD	1	0	0	0
IL18BP	as_17510	1.2:1.3:1.4	AD	1	0	0	0
LRTOMT	as_17529	6.2:6.3	RI	1	0	0	0
LRTOMT	as_17536	6.2	RI	1	0	0	0
LRTOMT	as_17537	4	ES	1	0	0	0
LRTOMT	as_17550	2.1:2.2:3	ES	1	0	0	0
LRTOMT	as_17551	2.2:3	ES	1	0	0	0
LRTOMT	as_17552	2.1:2.2	ES	0	1	0	0
LAMTOR1	as_17555	6	AT	0	0	1	0
LAMTOR1	as_17556	4.3	AT	0	0	1	0
MAP7D1	as_1756	9	AP	1	0	1	0
ANAPC15	as_17565	7.2	AT	1	0	1	0
ANAPC15	as_17566	10	AT	1	0	1	0
ANAPC15	as_17569	3.3	AD	1	0	0	0
MAP7D1	as_1757	1	AP	1	0	1	0
CLPB	as_17598	6	ES	0	1	0	0
THRAP3	as_1762	2	ES	0	0	1	0
ARAP1	as_17639	2	AP	1	0	0	0
ARAP1	as_17641	32	ES	0	1	0	0
SH3D21	as_1765	16.2	AT	0	1	0	0
ATG16L2	as_17652	6.2	RI	0	1	0	0
SH3D21	as_1766	19	AT	0	1	0	0
MRPL48	as_17713	9	AP	1	0	0	0
MRPL48	as_17714	1	AP	1	0	0	0
MRPL48	as_17725	7	ES	1	0	0	0
MRPL48	as_17728	05:07:00	ES	1	0	0	0
PAAF1	as_17740	6	AP	0	0	1	0
PAAF1	as_17741	2.1	AP	0	0	1	0
PAAF1	as_17743	4.1:4.2	ES	0	0	1	0
PAAF1	as_17744	4.2	ES	0	1	1	0
XRRA1	as_17783	19	AT	1	0	0	0
XRRA1	as_17784	18.4	AT	1	0	0	0
XRRA1	as_17785	18.2	RI	0	1	0	0
NEU3	as_17812	6	AT	1	0	0	0
RPS3	as_17835	7.2	AT	0	1	1	0
RPS3	as_17836	8	AT	0	1	1	0
MAP6	as_17874	3.2	AT	1	0	0	0
MAP6	as_17875	4	AT	1	0	0	0
UVRAG	as_17878	10	AP	1	0	0	0
UVRAG	as_17880	1	AP	1	0	1	0
UVRAG	as_17885	20	ES	1	0	0	0
SSU72	as_179	2.2	AT	0	0	1	0
ACER3	as_17909	10	ES	1	0	0	0
ACER3	as_17914	4	ES	1	0	0	0
ACER3	as_17923	2.1:2.2	ES	1	0	0	0
AAMDC	as_17974	12	AT	1	0	0	0
AAMDC	as_17975	7	AT	1	0	0	0
AAMDC	as_17978	05:06:00	ES	1	0	1	0
MEAF6	as_1798	6:7:8.1:9.1	ES	1	0	0	0
AAMDC	as_17980	5	ES	1	0	1	0
INTS4	as_17989	5.3	AT	1	0	0	0
SSU72	as_180	5	AT	0	0	1	0
MEAF6	as_1800	6:8.1:9.1	ES	1	0	1	0
MEAF6	as_1802	6	ES	1	0	0	0
MEAF6	as_1803	06:07:00	ES	1	0	1	0
MEAF6	as_1805	6	ES	1	0	1	0
ANKRD42	as_18058	1.2	AD	1	0	0	0
CCDC90B	as_18078	1.3:1.4:1.5:2	ES	0	1	0	0
TMEM126B	as_18123	2.1:2.2	ES	0	0	1	0
CREBZF	as_18138	2.7	AA	1	1	0	0
SYTL2	as_18153	11.2	ES	0	1	0	0
PICALM	as_18172	14.1:14.2	ES	1	0	0	0
EED	as_18182	08:09:00	ES	0	0	1	0
C11orf73	as_18185	5.2	RI	1	0	0	0
C11orf73	as_18187	02:03:00	ES	1	0	0	0
C1orf109	as_1819	3.3:4.1	ES	1	0	0	0
TMEM135	as_18205	16	AT	1	0	0	0
TMEM135	as_18206	6	AT	1	0	0	0
TMEM135	as_18210	1.2:2:3:4	ES	1	0	0	0
CHORDC1	as_18258	8.1	AP	1	0	1	0
CHORDC1	as_18265	12	AT	1	0	0	0
SLC36A4	as_18284	8	AT	1	0	0	0
SLC36A4	as_18285	13	AT	1	0	0	0
TAF1D	as_18319	10.1	AA	0	0	1	0
C11orf54	as_18326	2	ES	1	0	0	0
MED17	as_18327	2.2	AT	1	0	1	0
MED17	as_18328	12.2	AT	1	0	1	0
ANKRD49	as_18350	2.3:2.4:2.5:2.6:2.7	RI	1	0	0	0
FAM76B	as_18383	2	ES	1	0	1	0
CCDC82	as_18407	3.1	AP	0	0	1	0
C1orf122	as_1841	1.2:1.3	RI	1	0	0	0
CCDC82	as_18411	2	ES	0	0	1	0
INPP5B	as_1848	7.3	AT	1	0	1	0
DCUN1D5	as_18483	1.2:2	ES	1	0	0	1
DCUN1D5	as_18486	1.2	AD	1	0	0	0
INPP5B	as_1849	24	AT	1	0	1	0
INPP5B	as_1852	7.2	AD	0	0	1	0
RHBDL2	as_1859	1	AP	1	0	1	0
RHBDL2	as_1860	3	AP	1	0	0	0
RHBDL2	as_1861	2	AP	1	1	0	0
DDX10	as_18623	17.2	AT	1	0	1	0
DDX10	as_18624	18	AT	1	0	1	0
RDX	as_18650	3.1:3.2	ES	1	0	1	0
C11orf1	as_18686	1	AP	1	0	0	0
C11orf1	as_18688	2	AP	1	0	0	0
C11orf1	as_18689	5	ES	0	0	1	0
MACF1	as_1870	43.1	AP	1	0	1	0
HSPB2	as_18701	2.2	AT	0	0	1	0
HSPB2	as_18702	3	AT	0	0	1	0
MACF1	as_1871	1	AP	1	0	0	0
MACF1	as_1872	11	AP	1	0	1	0
C11orf57	as_18723	4.2	RI	1	0	1	0
SDHD	as_18735	4	ES	1	0	0	0
PTS	as_18758	1	AP	1	0	0	0
PTS	as_18759	2	AP	1	0	0	0
PTS	as_18764	4	ES	1	1	0	0
NCAM1	as_18767	21	AT	0	0	1	0
NCAM1	as_18768	18	AT	0	0	1	0
NCAM1	as_18769	9	ES	0	1	0	0
TMPRSS5	as_18789	12	ES	0	0	1	0
TMPRSS5	as_18793	2.1	ES	0	0	1	0
TMPRSS5	as_18795	2.1:3	ES	0	0	1	0
USP28	as_18805	21	ES	1	0	0	0
MACF1	as_1881	107	ES	1	0	0	0
RBM7	as_18823	4.3	RI	1	0	0	0
MACF1	as_1884	76.2:78	ES	1	0	0	0
CADM1	as_18849	11	ES	0	0	1	0
MACF1	as_1885	77	ES	1	0	1	0
CADM1	as_18850	10:11:00	ES	1	1	1	0
CADM1	as_18851	10	ES	1	0	0	0
CADM1	as_18853	9	ES	1	1	0	0
CADM1	as_18854	09:10:11	ES	0	1	0	0
CADM1	as_18855	10:11:00	ES	1	1	0	0
CADM1	as_18856	09:10:00	ES	0	1	0	0
CADM1	as_18858	9	ES	1	1	0	0
TSC22D4	as_188581	3	ES	1	0	0	0
CADM1	as_18859	2	ES	1	0	0	0
MACF1	as_1886	69	ES	1	0	1	0
SIDT2	as_18892	11	ES	1	1	0	0
TAGLN	as_18897	1.2:1.3	AD	0	0	1	0
PCSK7	as_18902	8.2	RI	1	0	0	0
RNF214	as_18905	13	ES	0	0	1	0
RNF214	as_18906	3.2	AD	1	0	0	0
BACE1	as_18907	1	AP	1	0	0	0
BACE1	as_18908	3	AP	1	0	0	0
IL10RA	as_18955	4	ES	0	0	1	0
UBE4A	as_18996	1	AP	1	0	0	0
UBE4A	as_18997	11	AP	1	0	0	0
PPIE	as_1901	10	AT	1	0	0	0
TMEM25	as_19014	5	ES	1	0	0	0
TMEM25	as_19017	3.1:3.2	AA	1	0	0	0
TMEM25	as_19019	3.1:3.2:3.3	ES	1	0	1	0
PPIE	as_1902	12	AT	1	0	0	0
TMEM25	as_19022	3.1	AA	1	0	0	0
ANK2	as_190332	2 days, 0:49:50	ES	0	1	0	0
PHLDB1	as_19034	2	AP	1	0	0	0
PHLDB1	as_19035	15	AP	1	0	1	0
PHLDB1	as_19036	25	ES	1	0	1	0
PPIE	as_1904	7.2	AD	1	0	0	0
PHLDB1	as_19041	16	ES	1	0	1	0
CCDC84	as_19052	6.2	AD	1	0	0	0
CCDC84	as_19053	4	ES	1	0	0	0
RPS25	as_19057	2.1:2.2	ES	0	1	1	0
GNB2L1	as_190578	4.1:4.2:5:6:7.2:8.1:8.2	ES	1	0	0	0
GNB2L1	as_190583	05:06:00	ES	0	1	0	0
TRAPPC4	as_19067	2.2:2.3:2.4	AD	1	1	0	0
TRAPPC4	as_19069	2.1:2.2:2.3:2.4:3.1:3.2	ES	1	0	0	0
SLC37A4	as_19074	11	ES	1	1	1	0
SLC37A4	as_19077	2.1:2.2	ES	0	0	1	0
HYOU1	as_19084	18.1:18.2	ES	1	0	0	0
HYOU1	as_19088	2	ES	1	0	0	0
HMBS	as_19102	5.2	AD	1	0	0	0
HMBS	as_19104	1.2:4	ES	1	0	0	0
HMBS	as_19105	4	ES	1	0	0	0
NLRX1	as_19128	10.1	AA	1	0	0	0
USP2	as_19139	1	AP	1	0	0	0
USP2	as_19140	3	AP	1	0	0	0
ARHGEF12	as_19162	2	AP	1	1	0	0
ARHGEF12	as_19163	1	AP	1	1	0	0
ARHGEF12	as_19165	5	ES	1	0	0	0
TRIT1	as_1918	9	ES	0	0	1	0
SORL1	as_19182	1	AP	0	1	0	0
CHCHD5	as_192082	2.1:2.3:2.4	ES	1	0	0	0
CHCHD5	as_192083	2.1:2.2:2.3	ES	1	0	0	0
VWA5A	as_19215	1.2	RI	0	0	1	0
TRIT1	as_1923	4	ES	0	0	0	1
SLC37A2	as_19257	12	ES	0	0	1	0
TMEM218	as_19258	4.1	AP	1	0	0	0
TMEM218	as_19261	1.1	AP	1	0	0	0
TMEM218	as_19262	00:06:07.100000	ES	1	0	0	0
TMEM218	as_19264	6	ES	1	0	0	0
TRIT1	as_1932	2:3.1:4:6.1:6.2:7.1:7.2:8:9	ES	0	0	1	0
NSMF	as_193275	6|7	ME	1	0	0	0
TRIT1	as_1934	2:3.1:6.1:6.2:7.1:7.2:8:9	ES	1	0	1	0
TRIT1	as_1936	2:3.1:4:6.1:7.1:7.2:8:9	ES	1	0	1	0
FOXRED1	as_19375	5	ES	1	0	0	0
TRIT1	as_1938	2:3.1:6.1:7.1:7.2:8:9	ES	1	0	1	0
TIRAP	as_19384	6.2	AT	1	0	0	0
ETS1	as_19408	1	AP	1	0	0	0
ETS1	as_19409	4	AP	1	0	0	0
FLI1	as_19414	1	AP	1	0	0	0
FLI1	as_19416	2	AP	0	0	1	0
APLP2	as_19479	9	ES	1	0	1	0
MIB2	as_195	10.2	ES	0	0	1	0
SNX19	as_19515	1.2:1.3:1.4	AD	0	0	1	0
NCAPD3	as_19541	21	ES	1	0	0	0
THYN1	as_19546	6	ES	0	0	1	0
THYN1	as_19548	1.2:1.3	RI	0	0	1	0
GLB1L2	as_19562	19.4	AT	0	0	1	0
GLB1L2	as_19563	21	AT	0	0	1	0
MIB2	as_196	8	ES	1	0	0	0
NINJ2	as_19603	1	AP	0	1	0	0
NINJ2	as_19604	3	AP	1	1	0	0
WNK1	as_19617	14:15:00	ES	0	0	1	0
PSMD3	as_196289	10:11:00	ES	1	0	1	0
WNK1	as_19629	11.2:12	ES	1	0	0	0
WNK1	as_19631	00:10:11.200000	ES	1	0	0	0
WNK1	as_19632	11.2	ES	1	0	0	0
RAD52	as_19633	2.1	AP	1	0	0	0
RAD52	as_19635	1	AP	1	0	0	0
RAD52	as_19641	6.2	AT	1	0	0	0
RAD52	as_19643	9	ES	1	0	1	0
RAD52	as_19644	7.2	AD	1	0	0	0
RAD52	as_19649	04:05:00	ES	1	0	0	0
ERC1	as_19658	14	ES	1	0	0	0
ERC1	as_19659	7	ES	0	1	0	0
RHNO1	as_19725	2.1:2.2:3	ES	1	0	0	0
RHNO1	as_19727	2.1	ES	1	1	0	0
TULP3	as_19728	1	AP	1	0	0	0
TULP3	as_19729	2	AP	1	0	0	0
MYCL	as_1975	2	AT	0	0	1	0
MYCL	as_1976	1.4	AT	0	0	1	0
PARP11	as_19761	13	AT	1	0	0	0
PARP11	as_19762	10	AT	1	0	0	0
PARP11	as_19764	4	ES	1	0	0	0
PARP11	as_19765	2	ES	0	1	0	0
CD9	as_19817	1	AP	0	0	1	0
CD9	as_19819	3	AP	0	0	1	0
CAP1	as_1984	1.2:2.1	ES	0	0	1	0
IFFO1	as_19883	3	ES	0	1	0	0
NOP2	as_19889	16	ES	1	0	0	0
NOP2	as_19890	5	ES	1	0	0	0
LPAR5	as_19899	1	AP	1	0	1	0
LPAR5	as_19900	2	AP	1	0	1	0
ACRBP	as_19902	10	AT	1	0	0	0
ACRBP	as_19903	5.3	AT	1	0	0	0
ING4	as_19914	03:04:00	ES	1	0	0	0
ING4	as_19918	02:03:00	ES	1	0	0	0
ZNF384	as_19926	5	ES	0	1	1	0
PIANP	as_19930	6.2	RI	0	0	1	0
COPS7A	as_19932	1.1	AP	1	0	0	0
COPS7A	as_19933	2.1	AP	1	0	0	0
COPS7A	as_19945	03:04:06	ES	1	0	0	0
COPS7A	as_19952	2.2:2.3	RI	0	1	0	0
CDCA3	as_19985	4	ES	0	1	0	0
USP5	as_19988	15.2	AD	1	0	1	0
LRRC23	as_20006	7.1	ES	0	0	1	0
LRRC23	as_20010	3.2	AD	1	0	1	0
PHB2	as_20044	5.2:5.3:6.1	ES	1	0	0	0
LPCAT3	as_20059	10.4	RI	1	0	0	0
LPCAT3	as_20060	10.2	RI	1	0	0	0
ZDHHC16	as_200705	2|3	ME	1	0	0	0
ZNF684	as_2008	5.2	AT	1	0	0	0
CLSTN3	as_20080	1	AP	1	0	0	0
CLSTN3	as_20081	2.1	AP	1	0	0	0
ZNF684	as_2009	6	AT	1	0	0	0
MMP23B	as_202	3.4	RI	1	0	0	0
RIMKLB	as_20204	3	ES	1	0	0	0
CLEC2D	as_20237	7.3:7.4:7.5	ES	0	1	0	0
PKM	as_203434	12|13	ME	0	0	1	0
CDK11B	as_204	1	AP	1	0	1	0
TMEM63B	as_204368	5	ES	1	0	0	0
ZNF140	as_204379	6|7	ME	1	0	0	0
ACTB	as_204989	02:03:04	ES	0	1	0	0
CDK11B	as_205	2	AP	1	0	1	0
PTPRO	as_20573	13.1	AP	1	1	0	0
PTPRO	as_20574	1	AP	1	1	0	0
PTPRO	as_20578	17	ES	1	0	0	0
SCMH1	as_2058	6	ES	0	0	1	0
LMO3	as_20607	3	AP	1	0	0	0
LMO3	as_20608	2	AP	1	0	0	0
LMO3	as_20619	9.3	AD	1	0	0	0
LMO3	as_20626	9.2	AD	1	0	0	0
TMEM126B	as_206443	2.1:2.2|3	ME	0	0	1	0
PYROXD1	as_20692	1	AP	1	0	0	0
PYROXD1	as_20693	2	AP	1	0	0	0
GOLT1B	as_20701	7	ES	1	0	0	0
GOLT1B	as_20703	4	ES	1	0	0	0
GOLT1B	as_20704	3	ES	1	0	0	0
C2CD5	as_20732	27.1	AA	0	0	1	0
SSPN	as_20847	2.2	AD	1	0	0	0
TM7SF3	as_20860	2	ES	1	0	0	0
PPFIBP1	as_20894	9	ES	0	1	0	0
CCDC91	as_20916	16	ES	1	0	0	0
CCDC91	as_20920	04:05:06	ES	1	0	1	0
CAPRIN2	as_20949	12	ES	0	0	1	0
CAPRIN2	as_20950	5	ES	0	1	0	0
DDX11	as_20956	1.1	AP	1	0	0	0
DDX11	as_20957	2	AP	1	0	0	0
METTL20	as_20999	3.1	AP	1	0	0	0
METTL20	as_21001	2	AP	1	0	0	0
AMN1	as_21013	02:03:05	ES	1	0	1	0
DNM1L	as_21043	18	ES	0	0	1	0
DNM1L	as_21045	17:18:00	ES	1	0	1	0
DNM1L	as_21048	17	ES	1	0	0	0
LEPRE1	as_2106	14.3	RI	1	0	0	0
DNM1L	as_21060	4	ES	1	0	0	0
DNM1L	as_21061	3	ES	1	1	0	0
ALG10	as_21064	3	AT	1	0	0	0
ALG10	as_21065	4	AT	1	0	0	0
ALG10B	as_21067	3	AT	1	0	0	0
ALG10B	as_21068	4	AT	1	0	0	0
LEPRE1	as_2107	14.2:14.3	RI	1	0	0	0
KIF21A	as_21074	1 day, 6:32:00	ES	1	0	1	0
KIF21A	as_21076	24	ES	1	1	0	0
KIF21A	as_21078	12	ES	1	0	0	0
C1orf50	as_2109	5	AT	0	0	0	1
CNTN1	as_21097	17	AT	0	0	1	0
CNTN1	as_21098	26	AT	0	0	1	0
YAF2	as_21104	3.3	AT	1	0	0	0
YAF2	as_21105	10	AT	1	0	0	0
YAF2	as_21115	06:07:00	ES	1	0	0	0
YAF2	as_21117	6	ES	1	0	0	0
YAF2	as_21146	5.1:5.2:6:7	ES	1	0	0	0
C1orf50	as_2115	1.2:1.3:2.2	ES	1	0	0	0
C1orf50	as_2117	1.2	RI	1	0	0	0
YAF2	as_21198	2:5.1:5.2:6	ES	1	0	1	0
YAF2	as_21201	00:05:02.200000	ES	0	0	1	0
PPHLN1	as_21221	10	ES	1	0	0	0
PPHLN1	as_21225	9	ES	1	0	0	0
PPHLN1	as_21226	8	ES	1	0	0	0
HNRNPA1	as_212638	3:4:5:6.1:6.2:7.1:7.2:8:9.1:9.2:10:11.1:11.2	ES	1	0	1	0
HNRNPA1	as_212642	3:4:5:6.1:9.2:10:11.1:11.2	ES	1	0	0	0
HNRNPA1	as_212643	3:4:5:6.1:6.2:7.1:7.2:8:9.1:9.2:10:11.2	ES	1	0	1	0
HNRNPA1	as_212645	3:4:5:6.1:6.2:7.1:7.2:9.1:9.2:10:11.2	ES	1	0	1	0
NELL2	as_21293	3.2	RI	1	0	0	0
ZNF691	as_2131	2.2:2.3	AD	1	0	0	0
SCAF11	as_21313	14.1	AP	1	0	0	0
ZNF691	as_2132	2.3	ES	1	0	0	0
SLC38A2	as_21331	4	ES	0	0	1	0
ZNF691	as_2135	2.1:2.2:2.3	ES	1	0	0	0
SLC48A1	as_21358	5.1	AP	1	0	0	0
SLC48A1	as_21359	1	AP	1	0	0	0
ZNF691	as_2136	2.1:2.3	ES	1	0	0	0
ZNF691	as_2137	2.1	ES	1	0	0	0
HDAC7	as_21370	27	ES	0	0	1	0
TMEM106C	as_21397	3:4.1:4.2:5.1:5.2:6:7	ES	0	1	0	0
TMEM106C	as_21399	3:4.1:4.2:5.1:6:7	ES	0	1	0	0
CDK11A	as_214	7.2	AD	1	0	0	0
SENP1	as_21410	6	ES	0	0	1	0
ASB8	as_21434	5.3	RI	0	1	0	0
ASB8	as_21439	5.2	ES	0	1	0	0
EBNA1BP2	as_2145	2.1	AP	1	0	0	0
EBNA1BP2	as_2146	1	AP	1	0	0	0
ADCY6	as_21464	2.1	AP	1	0	0	0
ADCY6	as_21465	1	AP	1	0	0	0
FKBP11	as_21495	8	AT	0	0	1	0
FKBP11	as_21496	7.2	AT	0	0	1	0
PRKAG1	as_21509	3	ES	0	0	1	0
TUBA1B	as_21536	2	ES	0	1	0	0
TUBA1C	as_21541	1	AP	0	1	0	0
TUBA1C	as_21542	4	AP	0	1	0	0
SPATS2	as_21577	6	AT	1	0	1	0
SPATS2	as_21578	19	AT	1	0	1	0
SPATS2	as_21579	14	ES	0	1	0	0
SPATS2	as_21586	2	ES	1	0	0	0
MCRS1	as_21589	02:03:05	ES	1	0	1	0
TIE1	as_2159	24	AT	1	0	0	0
MCRS1	as_21591	2	ES	1	0	0	0
FMNL3	as_21603	26	ES	0	1	0	0
FMNL3	as_21605	6	ES	0	1	1	0
RACGAP1	as_21625	21	AT	0	1	0	0
RACGAP1	as_21628	20	AT	0	1	0	0
CERS5	as_21659	17.1:17.2	ES	1	0	1	0
CERS5	as_21660	17.2	ES	1	0	0	0
CERS5	as_21661	15	ES	1	0	1	0
CERS5	as_21681	6.1:6.2	ES	1	0	1	0
CERS5	as_21682	6.2	ES	0	0	1	0
CERS5	as_21684	4	ES	1	0	0	0
CERS5	as_21686	2	ES	1	0	0	0
LIMA1	as_21689	7.1	AP	1	0	0	0
LIMA1	as_21694	10	ES	1	0	0	0
LARP4	as_21703	10	ES	0	1	0	0
ATF1	as_21708	2	AP	1	0	1	0
ATF1	as_21709	1	AP	1	0	1	0
TMEM104	as_217418	3|4	ME	1	0	0	0
LETMD1	as_21743	3.3:4:5:6	ES	1	0	0	0
SZT2	as_2175	7	AT	1	0	0	0
LETMD1	as_21753	3.2:4	ES	1	0	0	0
LETMD1	as_21758	3.1:3.2:4:5:6	ES	1	0	0	0
SZT2	as_2176	5	AT	1	0	0	0
LETMD1	as_21760	04:05:06	ES	1	0	0	0
LETMD1	as_21761	05:06:00	ES	1	0	0	0
LETMD1	as_21767	2:3.2:3.3:4:5:6	ES	1	0	0	0
SZT2	as_2177	74	AT	1	0	0	0
LETMD1	as_21771	2:3.2:4:5:6	ES	1	0	0	0
LETMD1	as_21780	00:02:03.200000	ES	1	0	0	0
LETMD1	as_21782	2	ES	1	0	0	0
LETMD1	as_21790	00:03:02.200000	ES	1	0	0	0
LETMD1	as_21792	02:04:00	ES	1	0	0	0
LETMD1	as_21795	1.3	AD	1	0	0	0
CDK11A	as_218	4.2	AD	1	0	0	0
BIN2	as_21843	4	ES	1	0	0	0
ACVR1B	as_21879	6	ES	1	0	0	0
GRASP	as_21880	3	AP	1	0	0	0
GRASP	as_21881	1	AP	1	0	0	0
GRASP	as_21883	5.2	AD	1	0	0	0
NR4A1	as_21884	4.1	AP	1	0	0	0
NR4A1	as_21887	2	AP	1	0	0	0
PTPRF	as_2189	23	ES	1	0	0	0
PTPRF	as_2190	14	ES	1	0	0	0
PTPRF	as_2191	12	ES	1	0	0	0
TENC1	as_21923	1	AP	1	0	0	0
TENC1	as_21925	3	AP	1	0	0	0
CSAD	as_21943	1	AP	1	0	1	0
CSAD	as_21944	6.1	AP	1	0	0	0
CSAD	as_21946	3.1	AP	1	0	1	0
CSAD	as_21952	14	ES	0	0	1	0
CSAD	as_21957	08:09:00	ES	1	0	0	0
RARG	as_21979	1	AP	0	1	1	0
RARG	as_21980	4	AP	0	1	1	0
PFDN5	as_21990	4.1:4.2	ES	1	0	0	0
PFDN5	as_21997	2:3:5:6.1	ES	0	1	0	0
PFDN5	as_22007	2:4.1:4.2	ES	1	0	0	0
PFDN5	as_22008	4.1:4.2	ES	1	0	0	0
PFDN5	as_22009	4.2	ES	1	0	0	0
C12orf10	as_22012	2.1	AP	0	0	1	0
C12orf10	as_22013	1	AP	0	0	1	0
AAAS	as_22019	7	ES	0	1	0	0
PRR13	as_22038	4.1:4.2	AA	0	0	1	0
PCBP2	as_22049	00:15:16.100000	ES	1	1	0	0
PCBP2	as_22051	15	ES	1	1	0	0
PCBP2	as_22052	15	ES	1	1	0	0
MAP3K12	as_22065	3.3	RI	0	0	1	0
TARBP2	as_22075	4.2:5.1	ES	0	1	0	0
ST3GAL3	as_2212	14:15.1:16.1:16.2:19.1:19.2:20	ES	1	0	0	0
SMUG1	as_22125	4.4:4.5	RI	1	0	0	0
CMC2	as_221254	3:4.3:4.4	ES	1	0	1	0
SMUG1	as_22128	2.3:3	ES	1	0	0	0
ST3GAL3	as_2213	14:15.1:16.2:19.1:19.2:20	ES	1	0	0	0
SMUG1	as_22136	3	ES	1	0	0	0
SMUG1	as_22138	2.2	ES	1	0	1	0
HNRNPA1	as_22144	11.3	RI	1	0	0	0
COPZ1	as_22159	10.2	RI	0	0	1	0
COPZ1	as_22171	4	ES	1	0	0	0
ZNF385A	as_22176	1	AP	1	0	0	0
ZNF385A	as_22177	4.1	AP	1	0	0	0
ZNF385A	as_22178	2	AP	1	0	0	0
ST3GAL3	as_2219	14:15.1:16.2	ES	1	0	0	0
DNAJC14	as_22260	2	AP	0	0	1	0
DNAJC14	as_22262	1	AP	0	0	1	0
WIBG	as_22287	2	AP	1	0	0	0
WIBG	as_22288	3	AP	1	0	0	0
WIBG	as_22293	4	ES	1	0	0	0
SUOX	as_22340	3	ES	1	0	0	0
SUOX	as_22342	4	ES	1	0	1	0
SUOX	as_22343	02:03:00	ES	1	0	0	0
SMARCC2	as_22390	28.2	RI	0	1	0	0
SMARCC2	as_22393	18	ES	0	1	0	0
NABP2	as_22410	1.2	AD	1	0	0	0
COQ10A	as_22414	1	AP	0	0	1	0
COQ10A	as_22415	2	AP	0	0	1	0
CS	as_22418	6	ES	1	0	1	0
RBMS2	as_22465	6|7	ME	1	0	0	0
NAB2	as_22516	6	ES	0	0	1	0
STAT6	as_22523	5	ES	0	0	1	0
R3HDM2	as_22572	17	ES	1	0	1	0
R3HDM2	as_22573	14	ES	1	1	1	0
R3HDM2	as_22577	13	ES	0	0	1	0
ARHGAP9	as_22583	7	AP	0	0	1	0
DTX3	as_22658	1.4	RI	1	0	0	0
DTX3	as_22661	1.2:1.3	AD	1	0	0	0
DTX3	as_22662	1.3	ES	1	0	0	0
ARHGEF25	as_22664	1	AP	1	0	0	0
ARHGEF25	as_22665	3	AP	1	0	0	0
AGAP2	as_22720	2	AP	1	1	0	0
AGAP2	as_22721	1	AP	1	1	0	0
AGAP2	as_22722	15	ES	1	0	0	0
TSFM	as_22757	10	ES	0	1	0	0
DPY19L2	as_22846	1	AP	1	0	0	0
DPY19L2	as_22847	17.1	AP	1	0	0	0
TMEM5	as_22852	3	ES	0	1	0	0
SRGAP1	as_22854	2.1	AP	1	0	0	0
SRGAP1	as_22855	1	AP	1	0	0	0
MSRB3	as_22871	7.2	AT	1	0	0	0
MSRB3	as_22872	8	AT	1	0	0	0
MSRB3	as_22876	3	ES	1	0	0	0
MDM1	as_22924	7	ES	1	0	1	0
MDM1	as_22925	3.3:3.4	AD	1	0	1	0
MDM1	as_22927	3.3	RI	0	1	0	0
CPSF6	as_23309	2.2:4:5:6.1:6.2:7:8.1:8.2:9:10:11.1	ES	0	0	1	0
BEST3	as_23334	9	ES	0	0	1	0
CNOT2	as_23366	5	AT	1	0	1	0
CNOT2	as_23370	17	AT	1	0	1	0
CNOT2	as_23378	3.1:3.2:4	ES	1	0	0	0
CNOT2	as_23379	3.2:4	ES	1	0	1	0
TMEM19	as_23410	5.2	AT	1	0	0	0
TMEM19	as_23411	6	AT	1	0	0	0
TBC1D15	as_23415	10	ES	1	0	0	0
NAP1L1	as_23467	1	AP	0	0	1	0
NAP1L1	as_23484	6:7.2:7.3	ES	0	0	1	0
OSBPL8	as_23501	6	ES	0	0	1	0
PPP1R12A	as_23526	1	AP	1	0	1	0
PPP1R12A	as_23528	2.1	AP	1	0	1	0
GALNT4	as_23640	3.1	AP	0	1	0	0
GALNT4	as_23641	1	AP	0	1	0	0
ATP2B1	as_23647	21	ES	1	1	1	0
MAPK8	as_236493	7|8	ME	0	0	1	0
DCN	as_23652	12	AT	0	0	1	0
DCN	as_23655	6	AT	0	0	1	0
UBE2N	as_23687	4.3:4.4	AD	1	0	0	1
MRPL42	as_23697	8.4	AT	1	0	0	0
MRPL42	as_23698	6.2	AT	1	0	0	0
MRPL42	as_23702	3.1:3.2	ES	0	0	1	0
MRPL42	as_23703	3.1	ES	0	0	1	0
PLXNC1	as_23719	1	AP	1	1	0	0
PLXNC1	as_23721	21	AP	1	1	0	0
PLXNC1	as_23722	32	AT	1	0	0	0
PLXNC1	as_23723	31.2	AT	1	0	0	0
CCDC41	as_23730	15	ES	1	0	0	0
NDUFA12	as_23740	2.2:5.1	ES	1	0	1	0
LTA4H	as_23822	18.1:18.2	ES	1	0	0	0
NEDD1	as_23841	2.2:2.3	ES	0	1	0	0
TMPO	as_23849	06:07:08	ES	1	0	0	0
ANKS1B	as_23879	17.1	AP	0	0	1	0
ANKS1B	as_23882	20	AP	0	0	1	0
ANKS1B	as_23890	23.2	ES	0	0	1	0
ANKS1B	as_23894	22	ES	0	0	1	0
ACTR6	as_23910	5	ES	1	0	0	0
ARL1	as_23953	3	ES	0	1	0	0
CCDC53	as_24021	4|5	ME	1	0	1	0
CCDC53	as_24023	5	ES	1	0	1	0
C12orf73	as_24072	00:03:04.100000	ES	1	0	0	0
C12orf73	as_24073	4.1	ES	1	0	0	0
NFYB	as_24093	2	AP	1	0	0	0
NFYB	as_24094	1	AP	1	0	0	0
TXNRD1	as_24104	07:08:00	ES	0	0	1	0
TXNRD1	as_24112	4.2	AD	1	0	0	0
KIAA1033	as_24124	2	ES	0	0	1	0
TCP11L2	as_24138	7.2	AT	1	0	0	0
RIC8B	as_24165	13:14:15:16	ES	0	0	1	0
RIC8B	as_24167	13:14:00	ES	1	0	0	0
C12orf23	as_24176	1	AP	1	0	0	0
C12orf23	as_24178	2.1	AP	1	0	0	0
C12orf23	as_24179	5	ES	1	0	0	0
C12orf23	as_24183	2.2:3.1:3.2	ES	1	0	0	0
BTBD11	as_24192	19	AT	1	0	0	0
BTBD11	as_24193	17.2	AT	1	0	0	0
BTBD11	as_24194	10:11:00	ES	1	0	0	0
FICD	as_24213	3.1	AA	0	0	1	0
SSH1	as_24255	16	AT	1	0	0	0
SSH1	as_24256	15.2	AT	1	0	0	0
UBE3B	as_24311	8.2	RI	1	0	0	0
MMAB	as_24322	5	ES	1	0	1	0
MMAB	as_24323	3	ES	1	0	1	0
MVK	as_24342	4	ES	1	0	1	0
TCHP	as_24363	1	AP	0	1	1	0
TCHP	as_24364	2	AP	0	0	1	0
GIT2	as_24381	17.2:18.1:18.2	ES	1	0	0	0
GIT2	as_24393	9	ES	0	1	0	0
C12orf76	as_24399	1	AP	1	0	1	0
C1orf86	as_244	1	AP	1	0	0	0
C12orf76	as_24402	2	AP	1	0	1	0
C12orf76	as_24404	9.2	AT	1	0	0	0
C12orf76	as_24406	6	AT	1	0	0	0
ATP2A2	as_24418	21.2:21.3	RI	1	0	0	0
TCTN1	as_24463	00:15:16.100000	ES	0	0	1	0
TCTN1	as_24479	1.2:4	ES	0	1	0	0
TCTN1	as_24483	2	ES	0	0	1	0
PPP1CC	as_24497	1	AP	1	0	0	0
PPP1CC	as_24498	2.1	AP	1	0	0	0
C1orf86	as_245	3	AP	1	0	0	0
FAM109A	as_24507	4.1	AP	1	0	0	0
FAM109A	as_24508	1	AP	1	0	0	0
ATXN2	as_24515	1 day, 0:25:00	ES	1	0	1	0
TMEM116	as_24550	10	ES	0	0	1	0
TMEM116	as_24551	7	ES	1	0	0	0
ERP29	as_24569	3	ES	1	0	0	0
NAA25	as_24572	17	ES	1	0	0	0
TRAFD1	as_24579	5	ES	1	0	1	0
RPL6	as_24584	1.2	AD	1	0	0	0
SLC8B1	as_24641	3.2	AD	0	0	1	0
SLC8B1	as_24642	2	ES	0	0	1	0
SDSL	as_24644	2	ES	1	0	1	0
RBM19	as_24645	24.3	AT	1	0	0	0
RBM19	as_24646	25	AT	1	0	0	0
RFC5	as_24684	2.2	AD	0	1	0	0
RFC5	as_24685	2.1:2.2	ES	0	0	1	0
RFC5	as_24686	2.1	ES	0	1	1	0
WSB2	as_24688	2	AP	1	0	0	0
WSB2	as_24690	1	AP	1	0	0	0
PRKAB1	as_24704	2	AP	1	0	1	0
PRKAB1	as_24705	1.1	AP	1	0	1	0
CIT	as_24711	18	ES	0	1	0	0
RPLP0	as_24727	5.1:5.2	AA	1	0	0	0
RPLP0	as_24733	4.2:5.1	ES	1	1	0	0
RPLP0	as_24734	5.1	AA	1	1	0	0
PXN	as_24751	13	ES	1	0	0	0
GATC	as_24756	3	ES	1	0	0	0
DYNLL1	as_24766	02:03:00	ES	0	0	1	0
HNF1A	as_24782	8	AT	1	0	1	0
HNF1A	as_24784	6.6	AT	1	0	1	0
C12orf43	as_24819	2	ES	1	0	1	0
CAMKK2	as_24853	17	ES	1	1	0	0
CAMKK2	as_24854	15	ES	1	0	0	0
KDM2B	as_24871	8	AP	1	0	0	0
KDM2B	as_24873	2	AP	1	0	0	0
KDM2B	as_24874	1	AP	1	0	0	0
KDM2B	as_24876	26.4	AT	1	0	1	0
KDM2B	as_24877	15.2	AT	1	0	1	0
KDM2B	as_24885	4	ES	1	0	0	0
DIABLO	as_24936	2.4	AD	0	1	0	0
DIABLO	as_24937	2.2	RI	1	0	0	0
VPS33A	as_24940	15	AT	1	0	0	0
VPS33A	as_24941	6	AT	1	0	0	0
CLIP1	as_24951	11.2:12	ES	1	1	0	0
CLIP1	as_24955	09:10:00	ES	1	0	0	0
CLIP1	as_24956	10	ES	1	0	0	0
ZCCHC8	as_24958	2.1	AP	1	0	0	0
ZCCHC8	as_24959	1	AP	1	0	0	0
ABCB9	as_24993	3	AP	0	0	1	0
ABCB9	as_24998	14.2	AT	0	0	1	0
ABCB9	as_24999	13.2	AT	0	0	1	0
ABCB9	as_25001	10	ES	0	0	1	0
OGFOD2	as_25008	6.3:8.1	ES	1	0	0	0
OGFOD2	as_25009	7	ES	1	0	0	0
OGFOD2	as_25010	6.3:8.1:8.2	ES	1	0	0	0
OGFOD2	as_25014	6.2:6.3	AD	1	0	0	0
OGFOD2	as_25019	3	ES	1	0	0	0
ARL6IP4	as_25037	1.2:1.3	AD	1	0	0	0
PITPNM2	as_25044	21	ES	1	0	0	0
MPHOSPH9	as_25050	26	AT	1	0	0	0
MPHOSPH9	as_25051	25	AT	1	0	0	0
CDK2AP1	as_25061	4	AP	1	0	0	0
CDK2AP1	as_25062	5.1	AP	0	1	0	0
CDK2AP1	as_25063	3	AP	1	0	0	0
CDK2AP1	as_25064	2	AP	1	0	0	0
SETD8	as_25072	2	ES	1	0	1	0
DDX55	as_25092	2.1:2.2:3:4	ES	1	1	0	0
DDX55	as_25093	2.2:3:4	ES	1	1	0	0
EIF2B1	as_25097	8	AT	1	0	0	0
EIF2B1	as_25098	5.4	AT	1	0	0	0
ATP6V0B	as_2510	2.1:2.2	ES	0	0	1	0
EIF2B1	as_25100	5.2	RI	1	0	0	0
CCDC92	as_25123	2.2:2.3	AA	0	1	0	0
ZNF664	as_25125	3	ES	1	0	0	0
C2CD5	as_251535	8|9	ME	0	1	1	0
SCARB1	as_25156	14	ES	1	0	0	0
B4GALT2	as_2517	2.2	AD	0	0	1	0
AACS	as_25170	13.1	AP	1	0	0	0
AACS	as_25173	1	AP	1	0	0	0
SLC15A4	as_25186	1	AP	1	0	0	0
MORN1	as_252	8	AT	1	0	1	0
EP400	as_25233	24	ES	1	1	0	0
EP400NL	as_25248	5.5	AA	0	1	0	0
EP400NL	as_25252	4	ES	1	0	0	1
PXMP2	as_25285	4	ES	0	0	1	0
PXMP2	as_25289	5	ES	0	0	1	0
PGAM5	as_25290	2	AP	1	0	0	0
PGAM5	as_25292	1	AP	1	0	0	0
MORN1	as_253	17	AT	1	0	1	0
ANKLE2	as_25300	1.2	RI	1	0	0	0
CHFR	as_25317	5:6.1:6.2	ES	1	1	1	0
CHFR	as_25318	00:05:06.200000	ES	1	1	1	0
CCDC24	as_2532	4.1	AA	0	0	1	0
ZNF268	as_25345	12	ES	0	0	1	0
MORN1	as_254	13	AT	1	0	1	0
IFT88	as_25429	5	ES	1	1	0	0
SLC6A9	as_2544	6	ES	0	0	1	0
DMAP1	as_2545	1.2:1.3	RI	0	0	1	0
ZDHHC20	as_25452	14	ES	0	1	0	0
ZDHHC20	as_25453	00:12:13.100000	ES	1	0	0	0
ZDHHC20	as_25455	12	ES	1	0	0	0
SPATA13	as_25473	8	AP	0	1	0	0
SPATA13	as_25474	4	AP	0	1	0	0
NUPL1	as_25501	5	ES	1	1	0	0
RPL21	as_25524	1.4	AD	1	0	0	0
RPL21	as_25525	1.3:1.4	AD	1	0	0	0
RNF220	as_2553	3	AP	1	0	0	0
GTF3A	as_25533	5	ES	0	1	0	0
MTIF3	as_25538	5	ES	1	0	0	0
RNF220	as_2554	1.1	AP	1	0	0	0
RNF220	as_2555	7	AP	1	0	0	0
PAN3	as_25550	7	AP	1	0	0	0
PAN3	as_25551	1	AP	1	0	0	0
FLT1	as_25556	16	AT	1	0	0	0
FLT1	as_25558	35	AT	1	0	0	0
HMGB1	as_25566	4.1	AP	0	0	1	0
HMGB1	as_25568	2	AP	0	0	1	0
HSPH1	as_25576	13	ES	1	0	0	0
DCLK1	as_25621	1	AP	0	1	0	0
DCLK1	as_25622	6	AP	0	1	0	0
DCLK1	as_25625	19	ES	1	1	0	0
SPG20	as_25637	1	AP	1	0	0	0
SPG20	as_25638	4	AP	0	0	1	0
SPG20	as_25639	2	AP	0	0	1	0
SUPT20H	as_25657	2.1	AP	1	0	0	0
SUPT20H	as_25658	1.1	AP	1	0	0	0
SUPT20H	as_25661	26	ES	1	0	0	0
PROSER1	as_25700	2	ES	0	1	0	0
NAA16	as_25739	13.2:13.3	AD	1	0	0	0
NAA16	as_25740	13.3	ES	0	0	1	0
SERP2	as_25781	4	ES	0	1	0	0
LRCH1	as_25841	21	AT	1	0	0	0
LRCH1	as_25842	20	AT	1	0	0	0
LRCH1	as_25843	16	ES	1	0	0	0
SUCLA2	as_25849	1	AP	0	0	1	0
SUCLA2	as_25850	3	AP	0	0	1	0
FNDC3A	as_25871	2	AP	1	0	0	0
FNDC3A	as_25872	5	AP	1	0	0	0
CDADC1	as_25880	4.1:4.2	ES	0	0	1	0
SETDB2	as_25887	12.2	AT	0	1	0	0
SETDB2	as_25888	15	AT	0	1	0	0
TRIM13	as_25919	2	ES	1	0	1	0
TRIM13	as_25921	1.2:1.3	RI	0	0	0	1
ALG11	as_25978	02:03:00	ES	1	0	0	0
NEK3	as_25993	12.1:12.2	ES	0	1	0	0
MUTYH	as_2600	11:12:13:14:15	ES	0	1	1	0
LMO7	as_26062	30	ES	1	0	0	0
MUTYH	as_2610	6.5	ES	1	0	0	0
RBM26	as_26100	14	ES	0	0	1	0
DZIP1	as_26125	6	ES	1	1	1	0
UGGT2	as_26129	42	AT	0	0	1	0
UGGT2	as_26130	8	AT	1	0	1	0
UGGT2	as_26131	11	AT	1	0	0	0
MBNL2	as_26140	9	ES	1	0	0	0
MBNL2	as_26141	09:10:00	ES	1	1	0	0
MBNL2	as_26143	9	ES	1	1	0	0
FARP1	as_26162	1	AP	1	0	0	0
FARP1	as_26163	2	AP	1	0	0	0
TRIM9	as_261677	6.2:7.1	ES	1	0	0	0
DOCK9	as_26176	59	ES	1	0	0	0
DOCK9	as_26177	2 days, 4:53:00	ES	1	0	0	0
CLYBL	as_26185	8	AT	0	0	1	0
CLYBL	as_26186	9.3	AT	0	0	1	0
CLYBL	as_26188	9.2	RI	0	1	0	0
ITGBL1	as_26207	12.2	AT	0	1	1	0
ITGBL1	as_26208	13	AT	0	1	1	0
FGF14	as_26210	1	AP	1	0	0	0
FGF14	as_26211	2	AP	1	0	0	0
TEX30	as_26216	5	ES	0	0	1	0
TEX30	as_26217	3.3	RI	1	0	0	0
TEX30	as_26219	3.2	ES	1	0	0	0
ARGLU1	as_26233	4	ES	1	0	1	0
TNFSF13B	as_26241	3	ES	0	1	0	0
CARKD	as_26258	3:4:5:6	ES	0	0	1	0
CARS2	as_26265	4	ES	1	0	0	0
ANKRD10	as_26270	6.2	AT	1	0	0	0
ANKRD10	as_26271	8	AT	1	0	0	0
ANKRD10	as_26273	5	ES	1	0	0	0
ANKRD10	as_26274	4	ES	1	0	0	0
ARHGEF7	as_26278	5	AP	0	0	1	0
ARHGEF7	as_26280	2.1	AP	0	0	1	0
ARHGEF7	as_26282	28	AT	0	0	1	0
ARHGEF7	as_26283	25.2	AT	0	0	1	0
ARHGEF7	as_26285	25.1	ES	0	0	1	0
ARHGEF7	as_26288	7	ES	0	0	1	0
MCF2L	as_26315	9	AP	0	1	0	0
MCF2L	as_26316	7	AP	1	0	0	0
MCF2L	as_26317	8	AP	0	1	0	0
MCF2L	as_26320	6	AP	1	0	0	0
MCF2L	as_26326	41.5	AT	1	0	0	0
MCF2L	as_26328	3	AT	1	0	1	0
PCID2	as_26363	4.2:5.1	ES	1	0	0	0
CUL4A	as_26366	2	AP	1	0	0	0
CUL4A	as_26367	3	AP	1	0	0	0
DCUN1D2	as_26378	5	ES	1	0	0	0
TFDP1	as_26388	13.1:13.2:13.3	ES	1	0	1	0
TFDP1	as_26389	13.2:13.3	ES	1	0	1	0
TFDP1	as_26390	13.1:13.2	ES	1	1	1	0
TFDP1	as_26391	13.2	ES	1	0	1	0
GAS6	as_26396	1	AP	1	0	1	0
CCNB1IP1	as_26417	9	ES	0	0	0	1
CCNB1IP1	as_26422	6	ES	1	0	1	0
OSGEP	as_26442	4.5	AD	1	0	0	0
OSGEP	as_26443	4.3	RI	1	0	0	0
APEX1	as_26450	1.2:1.3	AD	1	0	0	0
APEX1	as_26451	1.2	AD	1	0	0	0
GNB2L1	as_264678	4.1:4.2:5:7.2:8.1:8.2	ES	1	0	0	0
RNASE1	as_26469	2.3:3.1	ES	0	0	1	0
METTL17	as_26478	6.2	RI	1	0	0	0
MUTYH	as_2650	6.2:6.3:6.4:6.5:7:8:9	ES	0	1	0	0
MUTYH	as_2651	6.3:6.4:6.5:7:8:9	ES	0	1	1	0
MUTYH	as_2652	6.4:6.5:7:8:9	ES	0	1	1	0
MUTYH	as_2653	6.5:7:8:9	ES	0	1	1	0
HNRNPC	as_26552	2.4:2.5:2.6	ES	1	0	0	0
RAB28	as_265743	7|8	ME	1	0	0	0
PEX10	as_266	5.1	AA	0	0	1	0
SALL2	as_26601	2	AP	0	1	0	0
SALL2	as_26602	1	AP	0	1	0	0
LRP10	as_26648	7.2	RI	1	0	1	0
RBM23	as_26654	03:04:00	ES	0	0	1	0
NPIPA8	as_266561	3	ES	1	1	1	0
NPIPB4	as_266562	9.9	AA	1	0	0	0
HAUS4	as_26679	1.2:1.3	AD	1	0	0	0
PSMB5	as_26690	02:03:00	ES	1	0	0	0
PSMB5	as_26694	1.2:1.3	AD	1	0	0	0
CDH24	as_26700	9	ES	1	0	0	0
ACIN1	as_26706	9.3	ES	0	0	1	0
ACIN1	as_26707	9.2	RI	0	0	1	0
ACIN1	as_26708	4	ES	1	0	1	0
SLC7A8	as_26712	5	AP	0	1	0	0
MUTYH	as_2672	6.1:6.2:6.3	AA	1	0	0	0
HOMEZ	as_26723	1	AP	1	0	1	0
HOMEZ	as_26724	3	AP	1	0	1	0
SLC22A17	as_26733	1	AP	0	1	0	0
SLC22A17	as_26734	2.1	AP	0	1	0	0
AP1G2	as_26771	1.3	RI	0	1	0	0
DHRS4L2	as_26804	4:5:6:7	ES	1	1	0	0
DHRS4L2	as_26806	4	ES	1	1	0	0
TESK2	as_2681	5	AT	1	0	0	0
TESK2	as_2682	13	AT	1	0	0	0
PCK2	as_26820	11	ES	0	0	1	0
EMC9	as_26856	3.1:3.2	AA	1	0	0	0
CCDC163P	as_2687	5.1	AA	1	0	0	0
CCDC163P	as_2688	5.1:5.2	ES	1	0	0	0
IRF9	as_26880	2.1	ES	0	0	1	0
CCDC163P	as_2691	3.1:3.2	ES	1	0	0	0
TINF2	as_26934	04:05:00	ES	0	0	1	0
TINF2	as_26937	03:04:05	ES	1	0	1	0
LTB4R2	as_26961	1.2:1.3	RI	0	1	0	0
AKR1A1	as_2697	7	ES	0	0	1	0
SDR39U1	as_27013	4.1	ES	0	0	1	0
NSUN5	as_270162	2:3.1:3.2	ES	0	0	1	0
C14orf23	as_27050	6	AT	0	0	1	0
C14orf23	as_27052	4	AT	0	0	1	0
PRKD1	as_27053	5	ES	1	0	0	0
SCFD1	as_27063	9	ES	1	0	0	0
C1orf61	as_270952	04:05:06	ES	1	0	0	0
C1orf61	as_270953	04:05:00	ES	1	0	0	0
C1orf61	as_270954	4	ES	1	0	0	0
C1orf61	as_270958	03:04:00	ES	1	0	1	0
STRN3	as_27096	08:09:10	ES	1	0	0	0
C1orf61	as_270967	2:3:4:5:6	ES	0	0	1	0
C1orf61	as_270971	2:3:4:5	ES	1	0	0	0
CLNS1A	as_271082	03:04:00	ES	1	0	1	0
CMC2	as_271136	00:03:04.400000	ES	0	0	1	0
DTD2	as_27119	3.2	RI	1	0	1	0
NUBPL	as_27126	3	ES	1	0	1	0
NPAS3	as_27144	5	ES	0	1	0	0
CFL2	as_27170	4.2	AD	1	0	0	0
FAM177A1	as_27187	3.2	RI	1	0	0	0
KIAA0391	as_27213	2.1	AP	0	0	1	0
KIAA0391	as_27214	1	AP	0	0	1	0
PSMA6	as_27230	2.2:4	ES	1	0	0	0
MIPOL1	as_27299	17	AT	0	0	1	0
C1orf61	as_272992	5	ES	1	0	0	0
C1orf61	as_272994	3	ES	1	0	0	0
MIPOL1	as_27300	20	AT	0	0	1	0
SEC23A	as_27345	7	AP	1	0	0	0
SEC23A	as_27346	1	AP	1	0	0	0
SEC23A	as_27347	23	AT	1	0	1	0
SEC23A	as_27348	4.2	AT	1	0	1	0
SEC23A	as_27350	18	ES	1	0	0	0
GEMIN2	as_27354	10	ES	0	0	1	0
GEMIN2	as_27356	5	ES	1	0	1	0
CTAGE5	as_27371	1	AP	0	1	1	0
CTAGE5	as_27377	21	ES	1	0	0	0
FAM179B	as_27391	8	ES	1	0	0	0
TRIM16	as_273917	5	ES	1	0	0	0
FKBP3	as_27404	3	ES	1	0	1	0
MDGA2	as_27416	11	AT	0	1	0	0
MDGA2	as_27417	22	AT	0	1	0	0
ATP5S	as_27467	5.2	AT	0	0	1	0
ATP5S	as_27469	6	ES	0	1	0	0
ATL1	as_27486	15	ES	0	1	1	0
NASP	as_2754	2	ES	1	0	0	0
FERMT2	as_27560	14	ES	1	0	0	0
DDHD1	as_27563	13	ES	0	1	0	0
LGALS3	as_27617	7	AT	0	0	1	0
LGALS3	as_27618	6	AT	0	0	1	0
KTN1	as_27634	42	ES	1	0	0	0
KTN1	as_27638	26	ES	1	1	1	0
TMEM260	as_27645	10	ES	1	0	0	0
C1orf61	as_276533	2:3:5:6	ES	0	0	0	1
C1orf61	as_276537	02:03:05	ES	1	0	0	0
ACTR10	as_27682	3	ES	1	0	1	0
PSMA3	as_27693	3.1	AA	0	0	1	0
DAAM1	as_27733	16	ES	1	0	0	0
L3HYPDH	as_27740	7	AT	1	0	1	0
L3HYPDH	as_27741	6	AT	1	0	1	0
JKAMP	as_27750	1.2:2.1	ES	1	0	0	0
JKAMP	as_27752	1.2	AD	1	0	0	0
JKAMP	as_27753	1.2	AD	1	0	0	0
PCNXL4	as_27768	11	ES	1	0	0	0
SIX1	as_27781	2	AP	1	0	0	0
SLC38A6	as_27793	4	ES	0	0	1	0
SYNE2	as_27846	118	ES	0	0	1	0
POMGNT1	as_2786	12.4	RI	1	0	0	0
ESR2	as_27869	15.3	AT	0	0	1	0
POMGNT1	as_2787	12.2	RI	1	0	0	0
ZBTB25	as_27884	7.1	AA	1	1	0	0
ZBTB25	as_27887	03:04:05	ES	1	0	0	0
ZBTB1	as_27892	4.2	AT	0	1	0	0
ZBTB1	as_27893	5	AT	0	1	0	0
ZBTB1	as_27894	3	ES	0	0	1	0
SPTB	as_27908	36	AT	1	0	0	0
SPTB	as_27909	32.2	AT	1	0	0	0
MAX	as_27934	5.7	RI	0	0	1	0
MAX	as_27939	5.2:5.3:5.4	RI	0	0	1	0
NSUN4	as_2794	2.2	ES	1	0	0	0
MAX	as_27947	5.5:5.6:5.7	AA	0	0	1	0
MAX	as_27948	5.2:5.3:5.4:5.5:5.6	AD	0	0	1	0
MAX	as_27952	5.5:5.6	ES	0	0	1	0
GPHN	as_28024	11	ES	0	1	0	0
FAM71D	as_28039	6	AT	0	1	0	0
MPP5	as_28046	3.1	AA	1	0	0	0
ATP6V1D	as_28048	13	AT	1	0	0	0
ATP6V1D	as_28049	9.2	AT	1	0	0	0
VTI1B	as_28083	02:03:00	ES	1	0	1	0
VTI1B	as_28085	2	ES	1	0	0	0
MKNK1	as_2809	11	ES	1	0	0	0
RAD51B	as_28109	16	AT	1	0	0	0
MKNK1	as_2814	4	ES	1	0	0	0
SLC39A9	as_28145	7.2	RI	0	0	1	0
SRSF5	as_28158	8.1	AA	1	0	1	0
SRSF5	as_28161	2.3	AD	1	0	0	0
SRSF5	as_28162	2.2:2.3	AD	1	0	0	0
SIPA1L1	as_28195	1	AP	0	1	0	0
SIPA1L1	as_28197	2	AP	0	1	0	0
SIPA1L1	as_28199	15	ES	0	0	1	0
DCAF4	as_28231	14	AT	1	0	0	0
DCAF4	as_28232	13.2	AT	1	0	0	0
EFCAB14	as_2825	7	ES	1	0	0	0
PSEN1	as_28263	6	AP	1	0	0	0
NUMB	as_28285	1	AP	1	0	0	0
NUMB	as_28287	8.1	AP	1	0	0	0
NUMB	as_28294	7	ES	0	0	1	0
ZNF410	as_28321	4.1	AP	0	0	1	0
ZNF410	as_28327	15	ES	1	0	0	0
ZNF410	as_28328	14	ES	1	0	1	0
ZNF410	as_28329	12	ES	1	0	0	0
COQ6	as_28347	8:9:10.1:10.2:10.3:11:12:13	ES	1	0	0	0
ABCD4	as_28376	18.2	RI	0	1	1	0
ABCD4	as_28379	8.1	AA	1	0	0	0
ABCD4	as_28384	4.2	AD	1	0	0	0
ABCD4	as_28386	4.1	ES	0	0	1	0
FCF1	as_28423	4.1	AA	0	1	0	0
DLST	as_28444	2	ES	0	0	1	0
RPS6KL1	as_28455	5	ES	0	1	0	0
MLH3	as_28469	8	ES	1	0	0	0
MLH3	as_28470	7	ES	1	0	1	0
ACYP1	as_28473	2.1	AP	0	0	1	0
ACYP1	as_28474	1	AP	0	0	1	0
ACYP1	as_28478	4	ES	1	0	0	0
JDP2	as_28502	1	AP	1	0	0	0
JDP2	as_28503	4	AP	0	1	0	0
FLVCR2	as_28505	1	AP	1	0	0	0
FLVCR2	as_28510	14	AT	1	0	0	0
FLVCR2	as_28511	13	AT	1	0	0	0
TTLL5	as_28518	36	AT	1	0	0	0
TTLL5	as_28520	5.2	AT	1	0	0	0
TTLL5	as_28526	17	ES	0	0	1	0
IFT43	as_28532	12	AT	1	0	0	0
IFT43	as_28536	2	ES	1	0	0	0
KIAA1737	as_28576	4.1	AA	1	0	0	0
NOXRED1	as_28594	4.2	AT	1	0	0	0
NOXRED1	as_28595	6	AT	1	0	0	0
ADCK1	as_28633	04:05:00	ES	1	0	0	0
ADCK1	as_28635	4	ES	1	0	1	0
SPATA7	as_28701	5	ES	1	1	0	0
ZC3H14	as_28712	17.1:17.2	AA	1	0	0	0
ZC3H14	as_28713	17.2	AA	1	0	0	0
ZC3H14	as_28723	13:14.1:14.2	ES	0	0	1	0
TTC8	as_28742	10.1	ES	1	0	1	0
TTC8	as_28777	7:8.1:8.2:9:11:14:15:16	ES	0	0	1	0
TTC8	as_28787	6	ES	1	0	1	0
EFCAB11	as_28797	7	AT	1	1	0	0
EFCAB11	as_28799	12	AT	1	0	0	0
CALM1	as_28824	1.2:3	ES	1	0	0	0
TTC7B	as_28826	18	ES	0	0	1	0
C14orf159	as_28835	3.1	AP	1	0	0	0
C14orf159	as_28836	2	AP	1	0	0	0
C14orf159	as_28839	1	AP	1	0	0	0
C14orf159	as_28849	11.3	RI	1	0	0	0
C14orf159	as_28858	6	ES	1	0	0	0
CCDC88C	as_28876	5	AT	1	0	0	0
CCDC88C	as_28877	33	AT	1	0	0	0
SMEK1	as_28882	1.2	RI	1	0	0	0
FBLN5	as_28893	7	ES	0	0	1	0
ATXN3	as_28937	4.2	ES	1	0	0	0
LGMN	as_29005	14	ES	1	1	0	0
LGMN	as_29011	2	ES	1	0	1	0
IFI27L1	as_29057	7.1:7.2	ES	0	0	1	0
IFI27L1	as_29058	7.1	ES	0	0	1	0
IFI27L1	as_29060	6:7.1:7.2	ES	0	0	1	0
IFI27L1	as_29061	00:06:07.100000	ES	0	0	1	0
IFI27L1	as_29062	00:06:07.100000	ES	0	0	1	0
GSKIP	as_29199	1.2	AD	0	0	1	0
PAPOLA	as_29202	9.4	AT	0	0	1	0
PAPOLA	as_29203	21	AT	0	0	1	0
PAPOLA	as_29205	19	ES	1	0	0	0
PAPOLA	as_29208	9.2	RI	0	0	1	0
HHIPL1	as_29224	10	AT	0	1	0	0
HHIPL1	as_29225	8	AT	0	1	0	0
CYP46A1	as_29226	2	AP	1	0	0	0
CYP46A1	as_29227	8.1	AP	0	1	0	0
EML1	as_29237	5	ES	1	0	0	0
EVL	as_29239	1	AP	0	1	0	0
EVL	as_29240	2	AP	0	1	1	0
EVL	as_29241	3	AP	0	1	0	0
SLC25A29	as_29256	3.2:3.3:3.4:3.5:3.6	AA	1	0	0	0
SLC25A29	as_29259	3.2:3.3:3.4:3.5	ES	0	1	0	0
PTMS	as_293237	3.1:3.2	ES	1	0	0	0
PTMS	as_293238	3.2	ES	1	0	0	0
HSP90AA1	as_29328	1	AP	1	0	0	0
HSP90AA1	as_29330	3	AP	1	0	0	0
HSP90AA1	as_29331	11.2	AT	1	0	0	0
HSP90AA1	as_29333	13	AT	1	0	0	0
HSP90AA1	as_29335	2	ES	0	0	1	0
WDR20	as_29339	6	AT	1	0	0	0
WDR20	as_29345	7.1:7.2	ES	0	1	0	0
MOK	as_29358	1	AP	1	0	0	0
FAF1	as_2936	9	AP	1	0	1	0
MOK	as_29361	12	AP	1	0	0	0
MOK	as_29362	14	AP	1	0	1	0
MOK	as_29375	16	ES	1	0	1	0
MOK	as_29377	15.2:15.3:15.4:15.5	RI	1	0	0	0
FAF1	as_2938	1.1	AP	1	0	1	0
MOK	as_29396	00:05:06.100000	ES	1	0	0	0
TECPR2	as_29415	20	AT	0	0	1	0
TECPR2	as_29416	17.2	AT	0	0	1	0
CDC42BPB	as_29428	23	ES	0	0	1	0
MARK3	as_29445	18	ES	1	0	1	0
MARK3	as_29447	17	ES	1	0	0	0
MARK3	as_29449	18	ES	1	0	1	0
MARK3	as_29450	17	ES	1	0	0	0
MARK3	as_29451	13.1	AA	1	0	0	0
KLC1	as_29469	16	ES	1	0	0	0
KLC1	as_29474	15:16:00	ES	1	0	0	0
KLC1	as_29478	13.3	AD	1	0	0	0
KLC1	as_29481	13.3:15:16	ES	1	1	1	0
KLC1	as_29482	15:16:00	ES	1	0	0	0
XRCC3	as_29495	8	AT	1	0	0	0
XRCC3	as_29496	12	AT	1	0	0	0
TTC39A	as_2950	15.5	AT	0	0	1	0
ZFYVE21	as_29513	6.1	ES	1	0	0	0
ZFYVE21	as_29515	2:3.1:3.2	ES	1	0	0	0
C14orf2	as_29526	7.2	RI	1	0	0	0
C14orf2	as_29528	3|4	ME	1	0	0	0
C14orf2	as_29532	04:05:00	ES	1	0	0	0
INF2	as_29545	5.2	AT	1	0	1	0
INF2	as_29546	23	AT	1	0	1	0
AKT1	as_29569	2.2:2.3	AD	0	1	0	0
C14orf79	as_29588	2.3	RI	1	0	0	0
C14orf79	as_29590	2.4	ES	1	1	0	0
BRF1	as_29625	1.2	AD	1	0	0	0
MTA1	as_29644	18:19:00	ES	0	1	0	0
MTA1	as_29645	18	ES	1	1	0	0
MTA1	as_29647	4	ES	0	1	1	0
C14orf80	as_29657	2	AP	1	1	0	0
C14orf80	as_29659	4	AP	1	1	0	0
C14orf80	as_29660	1	AP	1	0	0	0
OSBPL9	as_2968	16|17	ME	1	0	0	0
NIPA2	as_29684	1.2:3	ES	1	0	1	0
OSBPL9	as_2969	17	ES	1	0	0	0
MKRN3	as_29694	1.3	RI	0	0	1	0
HERC2	as_29747	52	ES	0	0	1	0
APBA2	as_29758	10	ES	0	1	0	0
OSBPL9	as_2976	10	ES	1	0	0	0
TJP1	as_29761	2	AP	1	0	0	0
TJP1	as_29762	1	AP	1	0	0	0
TJP1	as_29765	30.2	AD	1	0	0	0
TJP1	as_29766	23	ES	0	0	1	0
GOLGA8R	as_29770	19	AT	1	0	0	0
GOLGA8R	as_29771	13.2	AT	1	0	0	0
EMC4	as_29837	6	AT	1	0	0	0
EMC4	as_29839	5	AT	1	0	0	0
C15orf41	as_29902	15.2	RI	1	1	0	0
FAM98B	as_29919	8	AT	1	0	0	0
FAM98B	as_29920	7.2	AT	1	0	0	0
RASGRP1	as_29923	17	ES	1	0	0	0
PAK6	as_29956	1	AP	0	1	0	0
PAK6	as_29958	2	AP	0	1	0	0
PLCB2	as_29968	25.2:25.3:25.4	RI	1	0	0	0
KNSTRN	as_29976	7	ES	1	0	0	0
C15orf57	as_29992	3.2	AT	1	0	1	0
ZFYVE9	as_3000	6	ES	1	0	0	0
ATP5A1	as_300062	3.3:4.2	ES	0	0	1	0
DNAJC17	as_30039	9.2	AD	1	0	0	0
VPS18	as_30060	3	ES	1	0	0	0
NDUFAF1	as_30087	4	ES	1	0	0	0
RPAP1	as_30096	22.2:23.1	ES	1	0	0	0
TYRO3	as_30099	2	AP	1	0	0	0
TYRO3	as_30100	1	AP	1	0	0	0
MGA	as_30104	15	ES	0	0	1	0
MAPKBP1	as_30106	12	ES	0	0	1	0
TMEM87A	as_30132	2	AP	1	0	0	0
TMEM87A	as_30133	1	AP	1	0	0	0
GANC	as_30144	6	ES	1	0	0	0
GANC	as_30145	4	ES	0	0	1	0
ZNF106	as_30162	1	AP	1	1	0	0
ZNF106	as_30163	4.1	AP	1	1	0	0
SNAP23	as_30177	7.1	ES	1	0	0	0
SNAP23	as_30179	5.1:5.2	AA	1	0	1	0
TMEM62	as_30214	5	ES	1	0	0	0
CCNDBP1	as_30218	10.2	RI	1	0	0	0
NDUFA13	as_302227	4.3:6:7	ES	1	0	0	0
ADAL	as_30232	11.2	AT	1	0	1	0
ADAL	as_30234	13	AT	1	0	1	0
PPIP5K1	as_30267	31	ES	1	0	1	0
FRMD5	as_30328	17.2:17.3	RI	0	0	1	0
FRMD5	as_30329	17.3	AA	0	0	1	0
TRIM69	as_30362	1	AP	1	0	0	0
TRIM69	as_30364	3.1	AP	1	0	0	0
SHF	as_30413	7:8.1:8.2:9.1	ES	0	0	1	0
SHF	as_30415	7:8.1:9.1	ES	0	0	1	0
SHF	as_30416	8.1:9.1	ES	0	0	1	0
SHF	as_30417	7	ES	0	0	1	0
BLOC1S6	as_30435	7.1:7.2	ES	1	0	0	0
SCP2	as_3045	12	ES	1	0	1	0
SEMA6D	as_30460	1	AP	0	1	0	0
SEMA6D	as_30461	5	AP	0	0	1	0
DUT	as_30484	2.1	AP	1	0	1	0
DUT	as_30485	3.1	AP	1	0	1	0
DUT	as_30496	2.2	AD	1	0	0	0
CEP152	as_30501	27	AT	1	0	0	0
CEP152	as_30502	26.2	AT	1	0	0	0
SHC4	as_30507	1	AP	1	0	0	0
SHC4	as_30508	7	AP	1	0	0	0
GALK2	as_30516	1	AP	0	1	0	0
GALK2	as_30518	3.1	AP	0	1	0	0
GALK2	as_30524	15	ES	1	0	0	0
GALK2	as_30534	5	ES	1	0	0	0
GALK2	as_30535	2.1:2.2	ES	1	0	1	0
GALK2	as_30536	2.2	ES	1	0	0	0
FAM227B	as_30547	5	ES	1	0	0	0
ARPP19	as_30670	5.1	AP	1	0	0	0
ARPP19	as_30671	3	AP	1	0	0	0
ARPP19	as_30689	2.3:2.5:2.6	ES	0	0	1	0
NEDD4	as_30744	1	AP	1	0	0	0
NEDD4	as_30745	6	AP	1	0	0	0
TEX9	as_30756	11.2	AT	1	0	0	0
TEX9	as_30762	1.4	AD	1	0	0	0
ZNF280D	as_30765	1	AP	1	0	0	0
ZNF280D	as_30767	7	AP	1	0	0	0
ZNF280D	as_30778	22	ES	0	0	1	0
SLTM	as_30917	8	ES	0	0	1	0
NARG2	as_30965	4.1	AA	0	0	1	0
TPM1	as_30979	1	AP	1	0	1	0
TPM1	as_30981	5.1	AP	1	0	0	0
TPM1	as_30982	13.2	AT	1	0	0	0
TPM1	as_30983	11.2	AT	1	0	0	0
TPM1	as_30984	14	AT	1	0	1	0
TPM1	as_30985	15	AT	1	0	0	0
TPM1	as_30988	9	ES	1	0	0	0
TPM1	as_31003	3.2:5.2:6:7:8:10:11.1:12.1:13.1	ES	1	1	0	0
RPS27L	as_31015	6	AT	1	0	0	0
RPS27L	as_31016	5.2	AT	1	0	0	0
CSNK1G1	as_31112	12	ES	1	0	1	0
KIAA0101	as_31115	3	ES	0	1	0	0
ANKDD1A	as_31141	15	ES	1	0	0	0
SPG21	as_31148	1	AP	1	0	1	0
SPG21	as_31149	4.1	AP	1	0	1	0
RASL12	as_31160	3	ES	0	0	1	0
VWA9	as_31209	1.3	AD	1	0	0	0
VWA9	as_31210	1.2:1.3:2.1:2.2:2.3	ES	0	1	0	0
VWA9	as_31211	1.2:2.1:2.2:2.3	ES	1	1	0	0
VWA9	as_31212	2.1:2.2:2.3	ES	1	1	0	0
VWA9	as_31215	2.2:2.3	ES	1	1	0	0
VWA9	as_31222	1.2:1.3:2.1	ES	1	0	0	0
VWA9	as_31227	1.2:1.3	AD	1	0	0	0
SLC24A1	as_31237	07:08:09	ES	1	0	0	0
DIS3L	as_31259	2	AP	0	0	1	0
DIS3L	as_31260	1	AP	0	0	1	0
CYB5RL	as_3128	4.3	AT	1	0	1	0
CYB5RL	as_3129	10	AT	1	0	1	0
C15orf61	as_31326	2	AP	1	0	0	0
C15orf61	as_31327	1	AP	1	0	0	0
MAP2K5	as_31328	1	AP	1	0	0	0
MAP2K5	as_31329	2	AP	1	0	0	0
MAP2K5	as_31333	21	ES	1	0	1	0
CLN6	as_31357	2	AP	0	0	1	0
CLN6	as_31358	1	AP	0	0	1	0
CLN6	as_31359	5.2	AD	1	0	0	0
CLN6	as_31361	5.1	ES	1	0	0	0
RPLP1	as_31403	2	ES	1	0	0	0
SSBP3	as_3144	7	ES	1	1	1	0
LARP6	as_31442	4	AT	1	0	1	0
LARP6	as_31443	2	AT	1	0	1	0
ACOT11	as_3145	18	AT	0	0	1	0
ACOT11	as_3146	16	AT	0	0	1	0
SENP8	as_31498	4	ES	0	1	0	0
PARP6	as_31525	20	ES	1	1	1	0
PARP6	as_31526	18.1:18.2	ES	1	0	1	0
CELF6	as_31535	12	ES	0	0	1	0
NPTN	as_31602	8.1	AA	1	1	0	0
NPTN	as_31604	02:03:04	ES	1	0	0	0
NPTN	as_31606	2	ES	1	0	0	0
STOML1	as_31621	8.1:8.2	ES	0	0	1	0
STOML1	as_31622	8.2	ES	0	0	1	0
PML	as_31660	5:6.1:6.2	ES	1	0	0	0
PML	as_31661	6.1:6.2	ES	1	0	0	0
PML	as_31662	00:05:06.100000	ES	1	0	0	0
PML	as_31663	6.1	ES	1	0	0	0
UBL7	as_31719	1.3:1.4	AD	1	0	0	0
UBL7	as_31722	1.2:1.3:1.4	AD	0	0	1	0
CLK3	as_31725	2	AP	0	0	1	0
CLK3	as_31726	1	AP	0	0	1	0
ULK3	as_31767	2.2:2.3:2.4	ES	0	1	0	0
ULK3	as_31768	2.2:2.3	ES	0	1	0	0
FAM219B	as_31795	3.1:3.2:4	ES	0	1	0	0
COMMD4	as_31843	10	AT	1	0	0	0
COMMD4	as_31844	9.2	AT	1	0	0	0
COMMD4	as_31850	5.1	AA	1	0	0	0
COMMD4	as_31851	00:04:05.100000	ES	1	0	0	0
NEIL1	as_31853	1	AP	1	0	0	0
NEIL1	as_31854	2.1	AP	1	0	0	0
MAN2C1	as_31867	7.1:7.2	ES	1	0	0	0
SIN3A	as_31876	2.1	AP	1	0	0	0
SIN3A	as_31877	1	AP	1	0	0	0
SIN3A	as_31878	22	AT	1	0	0	0
SIN3A	as_31879	4.2	AT	1	0	0	0
SNUPN	as_31883	1.2:2	ES	1	0	1	0
C15orf27	as_31921	11.2	AT	1	0	0	0
C15orf27	as_31922	12	AT	1	0	0	0
EEF1A1	as_319302	1.4:2:3:4:5	ES	1	0	0	0
WDR61	as_32083	4:5.1:5.2	ES	1	1	0	0
HYKK	as_32096	7	AT	1	0	0	0
HYKK	as_32099	5.2	AT	1	0	0	0
PSMA4	as_32102	2	AP	1	0	0	0
MORF4L1	as_32132	04:05:06	ES	0	0	1	0
MORF4L1	as_32133	3.2:4:5	ES	0	0	1	0
ARNT2	as_32182	2	AP	0	1	0	0
ARNT2	as_32183	1	AP	0	1	0	0
FAM154B	as_32218	4	AT	0	1	0	0
FAM154B	as_32219	7	AT	0	1	0	0
NFIA	as_3222	2	AP	1	0	1	0
NFIA	as_3223	1	AP	1	0	1	0
NFIA	as_3225	13	ES	1	0	0	0
TM2D1	as_3230	5	AT	1	0	0	0
SEC11A	as_32316	6	ES	1	0	1	0
TM2D1	as_3232	8	AT	1	0	0	0
SEC11A	as_32321	2	ES	0	1	0	0
AKAP13	as_32349	39	AT	1	0	0	0
AKAP13	as_32350	4.2	AT	1	0	0	0
ACAN	as_32395	18	AT	1	0	0	0
ACAN	as_32396	10.2	AT	1	0	0	0
MFGE8	as_32404	8	ES	1	0	0	0
C15orf38	as_32460	2	AP	1	0	0	0
C15orf38	as_32461	1	AP	1	0	0	0
SEMA4B	as_32477	2.2	ES	0	1	0	0
ZNF774	as_32483	5.3	AT	0	0	1	0
ZNF774	as_32484	6	AT	0	0	1	0
MAN2A2	as_32514	19.2	AD	0	0	1	0
HDDC3	as_32524	3.3	AA	0	0	1	0
DOCK7	as_3253	51	AT	0	0	1	0
DOCK7	as_3254	16	AT	0	0	1	0
RGMA	as_32564	1	AP	1	0	0	0
RGMA	as_32565	5.1	AP	1	0	0	0
RGMA	as_32566	2	AP	1	0	0	0
RGMA	as_32571	6.1:6.2:6.3:7.1	ES	1	0	0	0
TTC23	as_32620	2.3	AD	1	0	0	0
TTC23	as_32625	2.2:2.3:3:4	ES	0	1	0	0
LRRC28	as_32636	11	ES	1	0	0	0
LRRC28	as_32637	9	ES	1	0	0	0
DLEU2L	as_3268	1.2	RI	1	0	0	0
MEF2A	as_32715	13	ES	1	0	0	0
SNRPA1	as_32758	6	ES	1	0	0	0
TM2D3	as_32769	1.2	RI	1	0	0	0
TM2D3	as_32770	1.2:1.3	AD	1	0	0	0
WASH4P	as_32776	5.2:5.3	AD	1	0	0	0
WASH4P	as_32782	3.1	AA	1	0	1	0
NPRL3	as_32807	04:05:00	ES	1	0	0	0
NPRL3	as_32810	4	ES	1	0	0	0
LUC7L	as_32844	4	ES	0	0	1	0
LUC7L	as_32845	1.4	AD	0	0	1	0
LUC7L	as_32850	1.3	ES	1	0	0	0
ITFG3	as_32853	15	AT	1	0	0	0
ITFG3	as_32854	13.2	AT	1	0	0	0
ITFG3	as_32856	13.1	ES	1	0	0	0
NME4	as_32874	3.1	AP	1	0	0	0
NME4	as_32875	2	AP	1	0	0	0
NME4	as_32879	4	ES	0	0	1	0
PIGQ	as_32903	12:13:00	ES	0	0	1	0
PIGQ	as_32904	13	ES	0	0	1	0
PIGQ	as_32906	6.2	RI	0	1	1	0
RAB40C	as_32913	6	ES	1	0	0	0
C16orf13	as_32916	03:04:00	ES	0	0	1	0
C16orf13	as_32919	02:03:04	ES	0	1	1	0
C16orf13	as_32920	03:04:00	ES	0	0	1	0
C16orf13	as_32921	02:03:00	ES	0	1	1	0
C16orf13	as_32923	2	ES	1	1	1	0
C16orf13	as_32924	2	ES	0	0	1	0
LEPR	as_3295	22	AT	1	0	0	0
METRN	as_32960	3	AP	1	0	0	0
METRN	as_32961	1	AP	1	0	0	0
FAM173A	as_32963	4.2	RI	1	0	0	0
LEPR	as_3297	21	AT	1	0	0	0
NARFL	as_32989	1.6	AD	1	0	0	0
RPUSD1	as_33011	4	ES	0	0	1	0
PDE4B	as_3302	11	AP	1	0	0	0
LMF1	as_33028	2	AP	1	1	0	0
LMF1	as_33029	1	AP	1	1	0	0
LMF1	as_33034	06:07:00	ES	1	0	0	0
LMF1	as_33036	5.2	AD	1	0	0	0
UBE2I	as_33054	4.1	AP	1	0	0	0
PDE4B	as_3306	10.1	AP	1	0	0	0
GNPTG	as_33076	4	ES	1	0	0	0
MAPK8IP3	as_33125	10	ES	0	0	1	0
SGIP1	as_3316	18	ES	0	1	0	0
GFER	as_33179	1	AP	1	0	0	0
GFER	as_33180	2.1	AP	1	0	0	0
TSC2	as_33192	33	ES	1	1	1	0
MLST8	as_33218	11.2	RI	1	0	1	0
MLST8	as_33219	00:09:10.100000	ES	1	1	0	0
MLST8	as_33221	9	ES	1	1	0	0
RNPS1	as_33252	5.3	AD	1	0	0	0
PRSS27	as_33295	6	AT	1	0	0	0
PRSS27	as_33296	5.2	AT	1	0	0	0
PRSS27	as_33297	3	ES	1	0	1	0
FLYWCH1	as_33316	07:08:00	ES	0	0	1	0
PKMYT1	as_33325	1	AP	0	1	0	0
PKMYT1	as_33326	3	AP	0	1	0	0
PKMYT1	as_33327	10	AT	0	1	0	0
PKMYT1	as_33328	12	AT	0	1	0	0
ZNF213	as_33456	4	ES	0	0	1	0
SLC35D1	as_3346	12	AT	0	0	1	0
ZNF200	as_33465	1.2:1.3	AD	1	0	1	0
ZNF200	as_33466	1.2	AD	1	0	0	0
SLC35D1	as_3347	13	AT	0	0	1	0
NAA60	as_33520	1	AP	1	0	1	0
ZSCAN32	as_33559	2.2:3:4:5.1:5.2	ES	0	1	0	0
ZSCAN32	as_33564	2.2:3:4:5.2	ES	0	1	0	0
ZSCAN32	as_33566	2.2:4:5.2	ES	0	1	0	0
ZSCAN32	as_33567	2.2	ES	0	1	0	0
CLUAP1	as_33575	1	AP	1	0	0	0
CLUAP1	as_33577	5	AP	1	0	0	0
CLUAP1	as_33587	12.3	ES	1	0	0	0
WLS	as_3361	13	AT	1	0	0	0
DNASE1	as_33615	4.1:4.2	AA	0	1	0	0
WLS	as_3362	14	AT	1	0	0	0
PAM16	as_33650	5	AP	1	0	1	0
DNAJA3	as_33726	2	ES	1	0	1	0
CDIP1	as_33755	2	AP	1	0	0	0
UBALD1	as_33763	1.1	AP	1	0	0	0
UBALD1	as_33764	2.1	AP	1	0	0	0
UBALD1	as_33765	2.4:2.5	RI	1	0	0	0
ANKS3	as_33807	5.1:5.2	ES	0	0	1	0
GLYR1	as_33864	9	ES	0	0	1	0
SRSF11	as_3387	5:6.1:6.2:6.3:6.4	ES	1	0	0	0
UBN1	as_33870	18	ES	0	0	1	0
NAGPA	as_33873	6	ES	1	1	1	0
SRSF11	as_3393	6.1:6.2:6.3	ES	1	0	0	0
PMM2	as_33934	06:07:00	ES	0	1	0	0
HHLA3	as_3402	4	ES	0	0	1	0
ERCC4	as_34064	11	AT	1	0	0	0
ERCC4	as_34065	6.2	AT	1	0	0	0
MKL2	as_34066	5	AP	1	0	1	0
PARN	as_34079	4	ES	0	1	0	0
BFAR	as_34095	04:05:00	ES	1	1	0	0
PDXDC1	as_34112	1	AP	1	0	0	0
NTAN1	as_34131	2	ES	0	0	1	0
NPIPA5	as_34148	8.2	RI	1	0	1	0
NPIPA5	as_34150	8.3	ES	1	1	1	0
FOPNL	as_34203	3.1:3.2	ES	1	0	0	0
RPS15A	as_34262	3.3	ES	1	0	0	0
TMC7	as_34279	16.2	AT	1	0	1	0
TMC7	as_34280	17	AT	1	0	1	0
COQ7	as_34281	1	AP	1	0	1	0
COQ7	as_34282	2.1	AP	1	0	1	0
SYT17	as_34290	1	AP	1	0	0	0
SYT17	as_34292	2.1	AP	1	0	0	0
SYT17	as_34293	9	AT	1	0	1	0
SYT17	as_34294	8	AT	1	0	1	0
C16orf62	as_34324	27	ES	1	0	0	0
IQCK	as_34333	7.2	AT	1	0	0	0
IQCK	as_34334	9	AT	1	0	0	0
IQCK	as_34336	6.2	RI	0	0	1	0
IQCK	as_34338	6.1:6.3	ES	0	1	0	0
ERI2	as_34396	9	ES	1	0	0	0
ERI2	as_34397	4	ES	1	0	0	0
LYRM1	as_34402	2.1	AP	1	0	0	0
LYRM1	as_34405	10	AT	1	0	0	0
LYRM1	as_34406	9	AT	1	0	0	0
LYRM1	as_34415	5	ES	1	0	0	0
DFFB	as_345	9	ES	1	0	1	0
FPGT	as_3452	3	ES	0	0	1	0
NPIPB4	as_34532	2.1	AP	0	0	1	0
NPIPB4	as_34548	9.14	RI	1	0	0	0
C1orf173	as_3463	14.2	AT	1	0	0	0
C1orf173	as_3465	17	AT	1	0	0	0
NPIPB4	as_34758	9.9	AA	1	0	0	0
NPIPB4	as_34760	9.8	RI	1	0	0	0
ACADM	as_3493	5	ES	1	0	0	0
ACADM	as_3509	2.1:2.2	ES	0	0	1	0
ZZZ3	as_3525	1	AP	1	0	1	0
ZZZ3	as_3526	2	AP	1	0	1	0
USP33	as_3534	2	ES	1	0	0	0
NEXN	as_3537	6	AT	0	0	1	0
NEXN	as_3538	14.3	AT	0	0	1	0
FUBP1	as_3542	23	AT	1	0	0	0
FUBP1	as_3543	21.2	AT	1	0	0	0
FUBP1	as_3546	3	ES	1	0	1	0
C16orf52	as_35530	2	AP	1	0	0	0
GGA2	as_35589	4.1	AA	1	0	0	0
EARS2	as_35597	11.2	RI	1	0	0	0
DCTN5	as_35626	4	ES	1	0	1	0
TNRC6A	as_35650	13	ES	1	0	0	0
ARHGAP17	as_35664	18	ES	0	0	1	0
ARHGAP17	as_35665	10	ES	1	0	0	0
LCMT1	as_35670	2	ES	1	0	1	0
GSG1L	as_35696	1	AP	1	0	0	0
GSG1L	as_35698	3	AP	1	0	0	0
CLN3	as_35707	1	AP	0	1	0	0
CLN3	as_35708	3.1	AP	0	1	0	0
CLN3	as_35713	20	AT	1	0	0	0
CLN3	as_35717	19.2	AT	1	0	0	0
CLN3	as_35718	16|17	ME	1	0	0	0
CLN3	as_35719	17	ES	1	0	0	0
CLN3	as_35720	16	ES	1	0	0	0
TTLL7	as_3574	1	AP	1	0	0	0
TTLL7	as_3576	6.1	AP	1	0	0	0
TTLL7	as_3581	17.1	AA	1	0	0	0
SULT1A1	as_35813	6.1	AP	0	0	1	0
SULT1A1	as_35815	5	AP	0	0	1	0
ATXN2L	as_35835	22.4:22.5	AA	0	1	0	0
ATXN2L	as_35839	22.4:22.5:22.6	AA	0	1	0	0
PRKACB	as_3584	1	AP	0	1	0	0
ATXN2L	as_35842	22.6	AA	1	0	0	0
ATXN2L	as_35844	22.2	AD	0	1	0	0
ATXN2L	as_35846	22.2:22.4:22.5:22.6	ES	0	1	0	0
ATXN2L	as_35848	22.2:22.3:22.4:22.6	ES	0	1	0	0
ATXN2L	as_35849	22.2:22.4:22.6	ES	0	1	0	0
PRKACB	as_3585	2	AP	1	0	0	0
ATXN2L	as_35850	22.4:22.6	ES	0	1	0	0
ATXN2L	as_35854	22.2:22.3:22.4:22.5	RI	1	0	0	0
ATXN2L	as_35855	22.2:22.4:22.5	ES	0	1	0	0
PRKACB	as_3586	4	AP	1	1	0	0
SH2B1	as_35871	9.2	AD	1	0	0	0
SH2B1	as_35876	3.4:3.5	RI	0	0	1	0
SH2B1	as_35882	3.3:3.4:3.5	RI	1	0	0	0
RABEP2	as_35894	3	ES	1	0	0	0
LAT	as_35914	7.2	RI	0	1	0	0
PRRT2	as_35953	2.4	RI	0	1	0	0
CDIPT	as_35973	2.2	ES	1	0	0	0
KCNAB2	as_360	2	AP	1	0	0	0
INO80E	as_36004	07:08:09	ES	1	0	0	0
INO80E	as_36010	6.2:6.3:7:8:9:10	ES	0	1	0	0
INO80E	as_36012	6.1:6.2:6.3:10	ES	0	1	1	0
[truncated: 4,451 more rows]
