# Supplementary material for: Impact of IDH Mutations, the 1p/19q Co-Deletion and the G-CIMP Status on Alternative Splicing in Diffuse Gliomas
Source: Int J Mol Sci. 2023 Jun 6;24(12):9825. doi: 10.3390/ijms24129825 (PMC10297931; doi:10.3390/ijms24129825)
Supplement: Supplementary file 1 [file ijms-24-09825-s001.zip › Zhang et al - Supplementary Table 2 - IJMB-1June2023.xlsx]

## Sheet: AP
Supplementary Table S2. Alternative promoter (AP) and alternative terminator (AT) events, and associated genes, identified in the 4 comparisons.
Gene	IDHmut_IDHwt	Codel_Noncodel	GCIMPhigh_low	FUBP1mut_FUBP1wt
SNAP47	0	0	1	0
GUK1	1	0	0	0
TRIM11	1	0	1	0
GGPS1	1	0	0	0
LYST	1	0	0	0
SMYD3	1	0	0	0
GTPBP4	0	0	1	0
PFKP	0	1	0	0
NET1	0	1	0	0
CELF2	0	1	1	0
OPTN	1	0	0	0
FAM107B	0	0	1	0
ARHGAP21	1	0	1	0
ZEB1	0	1	0	0
CREM	0	0	1	0
ZNF248	0	0	1	0
HNRNPF	1	0	1	0
ARHGAP22	0	1	0	0
NCOA4	0	1	0	0
SIRT1	0	0	1	0
MAN1C1	0	0	1	0
MTFR1L	1	0	0	0
CCSER2	0	1	0	0
MINPP1	1	0	0	0
ACTA2	0	1	0	0
PI4K2A	0	0	1	0
RPS6KA1	0	0	1	0
LDB1	0	0	1	0
ABLIM1	0	1	0	0
RGS10	1	0	1	0
TUBGCP2	0	0	1	0
IFITM2	0	0	1	0
RNH1	1	0	0	0
SLC25A22	1	0	0	0
PIDD	1	0	1	0
CHID1	0	1	0	0
PHACTR4	1	0	0	0
IGF2	0	1	0	0
SLC22A18	0	1	0	0
RRM1	1	0	0	0
MXRA8	0	0	1	0
RIC3	0	0	1	0
ST5	1	0	0	0
ZNF143	1	0	0	0
AMPD3	1	1	0	0
DKK3	1	1	0	0
BTBD10	1	1	1	0
CYP2R1	1	0	1	0
NUCB2	1	0	1	0
GTF2H1	1	0	1	0
HIPK3	1	1	0	0
APIP	0	0	1	0
SLC1A2	0	1	0	0
DGKZ	1	1	0	0
LPXN	1	0	0	0
PPP1R32	1	0	0	0
MTA2	0	0	1	0
BSCL2	1	0	0	0
WDR74	1	0	1	0
NAA40	1	1	0	0
RASGRP2	1	0	0	0
SF1	0	0	1	0
SLC25A45	0	1	0	0
CFL1	1	0	1	0
PACS1	1	0	0	0
PC	0	1	0	0
CORO1B	1	0	0	0
MAP7D1	1	0	1	0
ARAP1	1	0	0	0
MRPL48	1	0	0	0
PAAF1	0	0	1	0
UVRAG	1	0	1	0
CHORDC1	1	0	1	0
CCDC82	0	0	1	0
RHBDL2	1	1	1	0
C11orf1	1	0	0	0
MACF1	1	0	1	0
PTS	1	0	0	0
BACE1	1	0	0	0
UBE4A	1	0	0	0
PHLDB1	1	0	1	0
USP2	1	0	0	0
ARHGEF12	1	1	0	0
SORL1	0	1	0	0
TMEM218	1	0	0	0
ETS1	1	0	0	0
FLI1	1	0	1	0
NINJ2	1	1	0	0
RAD52	1	0	0	0
TULP3	1	0	0	0
CD9	0	0	1	0
LPAR5	1	0	1	0
COPS7A	1	0	0	0
CLSTN3	1	0	0	0
CDK11B	1	0	1	0
PTPRO	1	1	0	0
LMO3	1	0	0	0
PYROXD1	1	0	0	0
DDX11	1	0	0	0
METTL20	1	0	0	0
SCAF11	1	0	0	0
SLC48A1	1	0	0	0
EBNA1BP2	1	0	0	0
ADCY6	1	0	0	0
TUBA1C	0	1	0	0
LIMA1	1	0	0	0
ATF1	1	0	1	0
GRASP	1	0	0	0
NR4A1	1	0	0	0
TENC1	1	0	0	0
CSAD	1	0	1	0
RARG	0	1	1	0
C12orf10	0	0	1	0
ZNF385A	1	0	0	0
DNAJC14	0	0	1	0
WIBG	1	0	0	0
COQ10A	0	0	1	0
ARHGAP9	0	0	1	0
ARHGEF25	1	0	0	0
AGAP2	1	1	0	0
DPY19L2	1	0	0	0
SRGAP1	1	0	0	0
NAP1L1	0	0	1	0
PPP1R12A	1	0	1	0
GALNT4	0	1	0	0
PLXNC1	1	1	0	0
ANKS1B	0	0	1	0
NFYB	1	0	0	0
C12orf23	1	0	0	0
TCHP	0	1	1	0
C12orf76	1	0	1	0
C1orf86	1	0	0	0
PPP1CC	1	0	0	0
FAM109A	1	0	0	0
WSB2	1	0	0	0
PRKAB1	1	0	1	0
KDM2B	1	0	0	0
ZCCHC8	1	0	0	0
ABCB9	0	0	1	0
CDK2AP1	1	1	0	0
AACS	1	0	0	0
SLC15A4	1	0	0	0
PGAM5	1	0	0	0
SPATA13	0	1	0	0
RNF220	1	0	0	0
PAN3	1	0	0	0
HMGB1	0	0	1	0
DCLK1	0	1	0	0
SPG20	1	0	1	0
SUPT20H	1	0	0	0
SUCLA2	0	0	1	0
FNDC3A	1	0	0	0
FARP1	1	0	0	0
FGF14	1	0	0	0
ARHGEF7	0	0	1	0
MCF2L	1	1	0	0
CUL4A	1	0	0	0
GAS6	1	0	1	0
SALL2	0	1	0	0
SLC7A8	0	1	0	0
HOMEZ	1	0	1	0
SLC22A17	0	1	0	0
KIAA0391	0	0	1	0
SEC23A	1	0	0	0
CTAGE5	0	1	1	0
SIX1	1	0	0	0
SIPA1L1	0	1	0	0
PSEN1	1	0	0	0
NUMB	1	0	0	0
ZNF410	0	0	1	0
ACYP1	0	0	1	0
JDP2	1	1	0	0
FLVCR2	1	0	0	0
C14orf159	1	0	0	0
CYP46A1	1	1	0	0
EVL	0	1	1	0
HSP90AA1	1	0	0	0
MOK	1	0	1	0
FAF1	1	0	1	0
C14orf80	1	1	0	0
TJP1	1	0	0	0
PAK6	0	1	0	0
TYRO3	1	0	0	0
TMEM87A	1	0	0	0
ZNF106	1	1	0	0
TRIM69	1	0	0	0
SEMA6D	0	1	1	0
DUT	1	0	1	0
SHC4	1	0	0	0
GALK2	0	1	0	0
ARPP19	1	0	0	0
NEDD4	1	0	0	0
ZNF280D	1	0	0	0
TPM1	1	0	1	0
SPG21	1	0	1	0
DIS3L	0	0	1	0
C15orf61	1	0	0	0
MAP2K5	1	0	0	0
CLN6	0	0	1	0
CLK3	0	0	1	0
NEIL1	1	0	0	0
SIN3A	1	0	0	0
PSMA4	1	0	0	0
ARNT2	0	1	0	0
NFIA	1	0	1	0
C15orf38	1	0	0	0
RGMA	1	0	0	0
NME4	1	0	0	0
METRN	1	0	0	0
PDE4B	1	0	0	0
LMF1	1	1	0	0
UBE2I	1	0	0	0
GFER	1	0	0	0
PKMYT1	0	1	0	0
NAA60	1	0	1	0
CLUAP1	1	0	0	0
PAM16	1	0	1	0
CDIP1	1	0	0	0
UBALD1	1	0	0	0
MKL2	1	0	1	0
PDXDC1	1	0	0	0
COQ7	1	0	1	0
SYT17	1	0	0	0
LYRM1	1	0	0	0
NPIPB4	0	0	1	0
ZZZ3	1	0	1	0
C16orf52	1	0	0	0
GSG1L	1	0	0	0
CLN3	0	1	0	0
TTLL7	1	0	0	0
SULT1A1	0	0	1	0
PRKACB	1	1	0	0
KCNAB2	1	1	0	0
ALDOA	1	0	0	0
DCTPP1	0	1	0	0
ZNF768	0	1	0	0
FBXL19	0	1	0	0
GPR56	1	0	0	0
USB1	1	0	0	0
CDH5	0	0	1	0
LRRC29	1	0	1	0
GBP2	0	0	1	0
NUTF2	0	0	1	0
PRMT7	0	0	1	0
ZFP90	0	0	1	0
CHTF8	0	0	1	0
PDPR	0	0	1	0
ZNF821	0	0	1	0
IST1	1	0	0	0
ZFP1	0	0	1	0
BCAR1	0	0	1	0
CMC2	1	0	0	0
OSGIN1	1	0	0	0
BCAR3	1	1	0	0
BANP	1	0	1	0
RNF166	1	0	0	0
CDK10	1	0	0	0
ZNF276	0	0	1	0
TUBB3	1	0	0	0
DBNDD1	0	0	1	0
ABR	1	1	0	0
SLC43A2	1	0	0	0
MIS12	1	0	1	0
C17orf49	1	0	1	0
ACADVL	1	0	1	0
CTDNEP1	1	0	0	0
ACAP1	1	1	0	0
CHRNB1	1	0	0	0
ACOT7	0	0	1	0
WRAP53	1	0	0	0
LSMD1	1	0	0	0
GAS7	1	1	0	0
PMP22	0	1	0	0
TRIM16	1	0	0	0
TVP23B	1	0	0	0
KSR1	0	1	0	0
TLCD1	0	0	1	0
SORT1	1	0	1	0
AMPD2	0	0	1	0
ACACA	0	0	1	0
TBC1D3F	0	0	1	0
TBC1D3	0	0	1	0
RARA	1	1	0	0
AHCYL1	1	0	0	0
DNAJC7	1	0	0	0
FAM134C	1	0	1	0
RAMP2	1	0	0	0
PSME3	1	0	1	0
AOC3	1	0	0	0
MPP2	1	0	0	0
ACBD4	1	0	0	0
FMNL1	0	0	1	0
CRHR1	0	1	0	0
NPEPPS	1	0	0	0
MRPL10	1	0	0	0
NFE2L1	0	1	1	0
SPOP	1	0	1	0
MRPL27	1	0	0	0
TOB1	1	1	0	0
SUPT4H1	1	0	1	0
SMARCD2	1	0	0	0
LRRC37A3	1	0	0	0
PRKAR1A	0	0	1	0
GGA3	1	0	0	0
GRB2	1	0	1	0
KIAA0195	1	1	1	0
SPHK1	0	1	0	0
MXRA7	0	0	1	0
SEC14L1	1	0	1	0
9-Sep	1	1	0	0
CYTH1	0	1	1	0
TIMP2	1	0	0	0
C1QTNF1	0	0	1	0
PDE4DIP	0	1	0	0
BAIAP2	1	0	0	0
NPLOC4	1	0	0	0
ASPSCR1	1	0	0	0
RFNG	1	0	0	0
B3GNTL1	1	0	0	0
ENOSF1	1	0	0	0
DLGAP1	0	1	0	0
PTPRM	0	1	0	0
RALBP1	1	0	0	0
SLMO1	1	1	0	0
PSMG2	1	0	0	0
LDLRAD4	0	1	0	0
TTC39C	0	1	0	0
OSBPL1A	1	1	1	0
CDH2	0	1	1	0
DTNA	1	0	0	0
ATP5A1	0	0	1	0
C18orf54	1	0	0	0
NEDD4L	1	1	0	0
ZNF532	1	0	0	0
SOCS6	1	0	0	0
FAM69C	0	0	1	0
ZADH2	1	0	1	0
HMHA1	1	0	0	0
ABHD17A	1	0	0	0
MFSD12	1	0	0	0
SEMA6B	0	1	0	0
PDE4A	0	1	0	0
KEAP1	1	0	1	0
SMARCA4	0	0	1	0
PRKCSH	0	1	0	1
ZNF799	0	0	1	0
WDR83	1	0	0	0
TNPO2	1	0	1	0
HOOK2	1	1	1	0
PKN1	0	1	0	0
ILVBL	1	0	0	0
EPS15L1	1	0	1	0
MRPL34	0	0	1	0
CCDC124	1	0	1	0
ARRDC2	1	1	0	0
FKBP8	1	0	1	0
KXD1	1	0	1	0
UBA52	0	0	1	0
HOMER3	1	0	1	0
SUGP2	0	0	1	0
ZNF85	1	0	0	0
ZNF100	1	0	1	0
ZNF43	0	1	0	0
ZNF254	0	1	0	0
GRAMD1A	0	0	1	0
AKT2	0	0	1	0
LTBP4	1	0	0	0
HNRNPUL1	1	0	0	0
TMEM91	0	0	1	0
RPS19	1	0	0	0
ARHGEF1	1	0	0	0
DEDD2	0	0	1	0
GSK3A	1	0	0	0
CIC	1	0	0	0
PRR19	1	0	0	0
PPM1N	1	0	0	0
EML2	1	0	0	0
SYMPK	1	0	0	0
MEIS3	1	0	0	0
SPHK2	1	0	0	0
DBP	1	0	0	0
PNKP	0	0	1	0
ATF5	0	1	0	0
ETFB	1	0	0	0
ZNF83	1	0	0	0
ZNF331	0	0	1	0
HSPBP1	0	0	1	0
BRSK1	1	0	1	0
ZNF581	0	0	1	0
ZNF580	1	0	0	0
ZNF211	1	0	1	0
ZSCAN18	1	0	1	0
ZNF329	1	0	0	0
SH3YL1	1	0	0	0
ADI1	1	0	1	0
YWHAQ	1	0	1	0
CGREF1	0	0	1	0
ZNF513	0	1	0	0
CCDC121	1	0	0	0
RASGRP3	1	1	1	0
FEZ2	1	0	1	0
ATP6V1E2	1	0	0	0
TTC7A	0	1	0	0
SPTBN1	1	0	0	0
RTN4	1	1	1	0
WDPCP	1	0	0	0
UGP2	0	0	1	0
SLC1A4	0	1	0	0
MEIS1	0	1	0	0
PCYOX1	1	0	0	0
DCTN1	0	0	1	0
C2orf81	1	0	0	0
RERE	0	0	1	0
C2ORF15	0	0	1	0
CHST10	1	0	0	0
LIMS1	0	1	0	0
ANAPC1	0	0	1	0
SAP130	1	0	0	0
PLEKHB2	1	0	1	0
LYPD1	0	0	1	0
R3HDM1	1	0	0	0
GTDC1	1	0	0	0
CCDC148	0	0	1	0
ITGA6	1	0	0	0
RAPGEF4	0	1	0	0
WIPF1	0	1	0	0
KIAA1715	1	0	0	0
PDE1A	0	1	0	0
ANKAR	1	1	0	0
HIBCH	0	0	1	0
NAB1	1	0	0	0
SATB2	1	1	0	0
TMEM237	0	0	1	0
ICA1L	1	0	0	0
METTL21A	0	1	1	0
TMBIM1	0	1	0	0
TUBA4A	1	0	0	0
CHPF	0	0	1	0
SP140L	0	0	1	0
CAB39	0	0	1	0
COPS7B	0	0	1	0
LRRFIP1	0	1	0	0
RAMP1	1	0	0	0
GPR35	1	0	0	0
STK25	1	0	0	0
C20orf96	0	1	0	0
SDCBP2	1	0	0	0
PCED1A	1	0	1	0
CDC25B	1	1	0	0
PANK2	1	0	0	0
TTLL9	1	0	0	0
CBFA2T2	1	0	1	0
NFS1	1	0	0	0
EPB41L1	1	0	0	0
DLGAP4	0	0	1	0
SYS1	0	0	1	0
SPATA2	1	0	0	0
ZFP64	1	0	0	0
PMEPA1	0	1	0	0
GNAS	1	0	0	0
PHACTR3	0	1	0	0
SS18L1	0	0	1	0
YTHDF1	1	0	0	0
RCAN1	0	1	0	0
SETD4	0	0	1	0
TTC3	0	0	1	0
HMGN1	1	0	0	0
WRB	1	0	1	0
SH3BGR	0	1	1	0
PDXK	1	0	0	0
SLC19A1	1	0	1	0
CECR1	0	0	1	0
BID	0	0	1	0
SLC25A1	1	0	1	0
TANGO2	0	1	1	0
PPM1F	0	0	1	0
DDT	1	1	1	0
OSBP2	1	0	0	0
SMTN	1	0	0	0
LIMK2	0	1	0	0
EIF4ENIF1	0	0	1	0
RBFOX2	1	0	0	0
MPST	1	0	1	0
GGA1	0	0	1	0
ANKRD54	1	0	1	0
TMEM184B	1	0	0	0
SUN2	1	0	1	0
MKL1	0	1	0	0
PARVB	0	0	1	0
KIAA0930	0	1	0	0
TRMU	0	0	1	0
TBC1D22A	1	0	1	0
FAM19A5	0	1	0	0
TRABD	1	0	0	0
SCO2	1	0	1	0
MTMR14	0	0	1	0
TTLL3	1	0	0	0
VGLL4	1	1	1	0
BTD	0	0	1	0
UBE2E1	0	0	1	0
NGLY1	1	0	0	0
PLCD1	1	1	0	0
TRAK1	0	1	1	0
SEC22C	1	0	0	0
ELP6	1	0	1	0
MAP4	0	1	0	0
WDR6	0	0	1	0
MTOR	1	0	0	0
QRICH1	0	0	1	0
DAG1	1	0	0	0
C3orf18	1	0	0	0
GLT8D1	1	0	0	0
ARHGEF3	0	1	1	0
KCTD6	1	0	0	0
FAM107A	1	0	0	0
PDZRN3	1	0	1	0
ROBO2	0	0	1	0
SLC35A5	1	0	0	0
BOC	1	0	1	0
LSAMP	0	0	1	0
B4GALT4	1	0	0	0
KPNA1	0	1	0	0
SEC22A	1	0	1	0
SLC41A3	1	0	1	0
ATP2C1	1	1	0	0
TMEM108	0	0	1	0
CDV3	0	0	1	0
NCK1	1	1	0	0
FAIM	0	0	1	0
TFDP2	1	1	0	0
C3orf58	1	0	0	0
TIPARP	0	1	0	0
RSRC1	1	0	1	0
IQCJ-SCHIP1	1	1	0	0
SCHIP1	1	0	0	0
GNB4	1	0	1	0
MCCC1	1	0	0	0
ECE2	1	0	0	0
EIF4G1	0	0	1	0
FGF12	0	1	0	0
MUC20	1	0	0	0
FYTTD1	1	0	0	0
IQCG	0	0	1	0
ZNF721	1	0	0	0
IDUA	1	0	0	0
WHSC1	1	0	0	0
ZFYVE28	1	1	0	0
RNF4	1	0	0	0
SH3BP2	1	1	0	0
RGS12	1	1	1	0
TRMT44	1	0	0	0
KCNIP4	1	1	0	0
DCUN1D4	0	0	1	0
HOPX	0	0	1	0
RUFY3	0	0	1	0
GRSF1	0	0	1	0
MTHFD2L	1	1	1	0
ARHGAP24	0	1	0	0
C4orf36	0	0	1	0
ABCG2	1	0	0	0
SNCA	1	1	0	0
TSPAN5	1	0	0	0
NFKB1	1	0	0	0
UBE2D3	1	0	0	0
TBCK	1	0	0	0
ANK2	1	0	0	0
NUDT6	0	0	1	0
PHF17	0	1	0	0
NDUFC1	1	0	1	0
RNF150	0	1	0	0
SMAD1	1	0	0	0
1-Mar	1	1	0	0
AADAT	1	0	1	0
SORBS2	0	1	0	0
FAM149A	1	0	0	0
MRPL36	0	0	1	0
CTNND2	0	1	0	0
MYO10	0	0	1	0
PAIP1	0	0	1	0
MOCS2	1	0	0	0
PDE4D	1	0	0	0
MAST4	1	0	0	0
TAF9	1	0	1	0
RAD17	1	0	0	0
COL4A3BP	1	0	0	0
LHFPL2	0	0	1	0
MEF2C	0	1	0	0
PCSK1	0	0	1	0
PIAS3	1	0	0	0
RGMB	0	0	1	0
SLC25A46	1	0	0	0
NREP	0	0	1	0
KAZN	1	0	1	0
SAR1B	1	0	0	0
TXNDC15	1	0	1	0
H2AFY	1	0	1	0
FAM53C	0	1	0	0
CTNNA1	0	1	0	0
NRG2	0	1	0	0
HARS	1	0	0	0
NR3C1	1	0	0	0
PPP2R2B	1	1	0	0
ATOX1	1	0	0	0
RNF145	1	0	1	0
MAT2B	0	0	1	0
KCNIP1	0	0	1	0
RUFY1	0	0	1	0
TBC1D9B	1	0	0	0
MGAT1	1	1	1	0
PSMG4	1	0	0	0
CDYL	1	0	0	0
FARS2	1	0	0	0
TFAP2A	0	1	0	0
GCNT2	1	0	0	0
JARID2	0	0	1	0
DTNBP1	1	0	0	0
SCNM1	0	1	0	0
FKBP5	0	0	1	0
RFX5	1	0	0	0
SAYSD1	1	0	0	0
MDFI	1	0	0	0
TFEB	0	0	1	0
CCND3	1	1	1	0
TAF8	0	0	1	0
KLC4	1	0	0	0
TJAP1	1	0	0	0
MAD2L1BP	1	1	0	0
SLC29A1	0	1	0	0
RCAN2	1	1	0	0
GPR116	0	0	1	0
OAZ3	1	0	0	0
TDRKH	0	0	1	0
LMBRD1	1	0	0	0
KHDC1	1	0	1	0
PGM3	1	0	0	0
S100A2	0	0	1	0
S100A16	0	0	1	0
TRAF3IP2	0	1	0	0
S100A13	0	0	1	0
EPB41L2	1	0	0	0
SGK1	1	1	0	0
HBS1L	1	0	1	0
MAP7	0	1	0	0
NHSL1	1	0	1	0
TAB2	1	1	1	0
LRP11	1	0	0	0
CNKSR3	0	1	0	0
TIAM2	0	0	1	0
EZR	1	0	0	0
PACRG	1	0	0	0
GET4	1	0	1	0
GPER1	1	0	0	0
MAFK	1	0	0	0
NUDT1	1	0	0	0
IQCE	1	0	0	0
GNA12	0	1	0	0
FOXK1	1	0	1	0
CYTH3	0	1	0	0
ZNF12	1	0	0	0
ICA1	0	1	0	0
ETV1	0	1	0	0
HDAC9	1	0	0	0
KLHL7	1	0	0	0
CHN2	1	0	0	0
LSM5	0	1	1	0
ELMO1	0	0	1	0
URGCP	1	0	0	0
SLC50A1	1	0	0	0
ZMIZ2	1	0	0	0
EGFR	0	1	0	0
VOPP1	0	1	0	0
PSPH	0	0	1	0
RABGEF1	0	1	0	0
LIMK1	0	1	0	0
GTF2IRD1	1	0	0	0
TRIM73	1	0	0	0
MAGI2	0	0	1	0
DMTF1	0	0	1	0
CDK14	1	0	0	0
FAM133B	0	0	1	0
CLK2	1	0	0	0
ASNS	1	0	0	0
PTCD1	1	0	0	0
RUSC1	0	0	1	0
MCM7	1	0	0	0
TAF6	1	0	0	0
YY1AP1	0	0	1	0
SRPK2	1	0	0	0
HBP1	0	1	0	0
IMMP2L	1	0	0	0
GPR85	0	0	1	0
ST7	1	0	1	0
IMPDH1	0	1	0	0
LMNA	0	1	0	0
MKLN1	0	0	1	0
CALD1	0	0	1	0
CREB3L2	0	1	0	0
FAM131B	1	0	0	0
ZNF783	0	1	0	0
REPIN1	1	0	0	0
KCNH2	1	1	1	0
RHEB	0	0	1	0
PRKAG2	0	1	0	0
GALNT11	0	0	1	0
KMT2C	0	1	0	0
DPP6	1	1	0	0
ESYT2	1	0	1	0
TNKS	0	0	1	0
MSRA	1	0	0	0
FDFT1	1	1	1	0
MEF2D	1	0	0	0
LONRF1	1	0	0	0
MTUS1	1	0	0	0
CSGALNACT1	1	1	0	0
DMTN	1	1	0	0
NBPF1	1	0	0	0
SORBS3	1	0	0	0
PTK2B	1	0	0	0
ELP3	1	0	0	0
EXTL3	1	1	1	0
ERLIN2	1	0	0	0
ASH2L	1	0	0	0
FGFR1	0	0	1	0
TACC1	1	0	0	0
SLC20A2	1	0	0	0
HGSNAT	1	0	0	0
UBE2V2	1	0	0	0
ASPH	1	0	0	0
PDE7A	0	0	0	1
RPL7	0	0	1	0
TCEB1	0	1	0	0
PEX2	1	1	1	0
MRPS28	1	0	0	0
TPD52	0	1	0	0
DCAF8	1	0	0	0
PDP1	1	0	0	0
NDUFAF6	1	0	0	0
STK3	0	0	1	0
YWHAZ	1	0	1	0
KLF10	0	1	0	0
OXR1	1	0	0	0
EBAG9	1	0	0	0
SYBU	0	1	0	0
ENPP2	1	0	1	0
ZHX1	1	0	0	0
ATAD2	1	0	0	0
MTSS1	0	1	0	0
FAM49B	0	0	1	0
TRAPPC9	0	1	1	0
PTK2	1	0	1	0
ZNF623	0	0	1	0
PUF60	1	0	1	0
CYHR1	0	1	0	0
SMARCA2	1	1	0	0
MLLT3	0	0	1	0
APTX	0	0	1	0
UBAP1	1	0	1	0
IL11RA	1	0	0	0
RNF38	1	0	0	0
FXN	0	1	1	0
FRMD3	1	0	0	0
CDC14B	0	1	0	0
SLC44A1	0	0	1	0
UBR4	1	0	1	0
PTGR1	0	0	1	0
ASTN2	0	1	1	0
MRRF	1	0	1	0
RABEPK	1	0	0	0
ZBTB43	1	0	0	0
SH2D3C	1	1	0	0
AK1	1	1	0	0
SLC25A25	1	0	0	0
CIZ1	0	0	1	0
SET	1	1	0	0
PPP2R4	1	0	1	0
NCS1	0	0	1	0
RAPGEF1	1	0	1	0
C9orf9	1	0	0	0
RALGDS	1	1	1	0
ADAMTSL2	1	0	0	0
RXRA	0	1	0	0
EGFL7	1	0	1	0
PHPT1	0	1	0	0
NPDC1	1	0	0	0
NLGN4X	1	0	0	0
MID1	1	0	1	0
ARHGAP6	1	0	0	0
MSL3	0	0	1	0
SH3KBP1	1	0	0	0
PCYT1B	0	1	1	0
DMD	1	0	0	0
MID1IP1	1	0	0	0
DDX3X	1	0	0	0
ZNF630	1	0	0	0
SLC38A5	0	0	1	0
FAM156B	1	0	0	0
IQSEC2	0	1	0	0
UPRT	0	0	1	0
BHLHB9	1	0	0	0
RAB40A	1	0	0	0
TCEAL1	1	0	0	0
MORF4L2	1	0	1	0
PLS3	0	0	1	0
KLHL13	1	1	0	0
XIAP	1	0	0	0
AIFM1	1	0	1	0
FAM122C	1	0	0	0
CXorf40A	0	1	1	0
VMA21	1	0	1	0
SLC6A8	1	1	0	0
IKBKG	1	0	0	0
F8	1	1	0	0
RGL1	0	1	1	0
CRB1	0	1	1	0
NPIPB9	1	0	0	0
PFKFB2	0	0	1	0
ZIC4	1	0	0	0
RCOR3	0	0	1	0
MIA3	1	0	0	0
BROX	1	0	1	0
CAPN2	1	0	0	0

## Sheet: AT
Gene	IDHmut_IDHwt	Codel_Noncodel	GCIMPhigh_low	FUBP1mut_FUBP1wt
ITPKB	1	0	0	0
CDC42	0	0	1	0
DISC1	1	0	0	0
ERO1LB	1	0	0	0
HEATR1	1	0	0	0
ZNF670	1	0	0	0
ZNF124	1	0	0	0
AKR1C2	0	0	1	0
ITIH5	1	0	1	0
RPP38	1	0	1	0
TRDMT1	1	0	0	0
CXCL12	1	0	1	0
ZFAND4	1	0	1	0
VSTM4	1	0	0	0
C10orf128	1	0	1	0
ANK3	0	0	1	0
RTKN2	1	0	0	0
HKDC1	1	0	0	0
AIFM2	1	0	0	0
FUT11	1	0	0	0
KCNMA1	1	0	1	0
KIF20B	1	0	0	0
HECTD2	1	0	0	0
SLC35G1	0	0	1	0
DHDDS	1	0	0	0
NDUFB8	1	0	0	0
MRPL43	0	0	1	0
WDR96	0	1	0	0
VWA2	0	0	1	0
FGFR2	1	0	0	0
NSMCE4A	1	0	0	0
LRRC27	0	0	1	0
BET1L	1	0	0	0
CHID1	1	0	1	0
MRPL23	1	0	1	0
TIMM10B	1	0	0	0
DNHD1	1	0	0	0
ZNF215	1	0	0	0
MICAL2	1	0	0	0
SAA2	0	0	1	0
TSG101	1	0	0	0
UEVLD	1	0	0	0
MPPED2	1	0	0	0
APIP	1	0	0	0
TMEM39B	1	0	0	0
SPI1	0	0	1	0
NDUFS3	1	0	0	0
VWCE	1	0	0	0
TMEM138	1	0	0	0
S100PBP	1	0	1	0
TTC9C	1	0	0	0
MRPL20	1	0	0	0
NUDT22	1	0	0	0
ZSCAN20	1	0	1	0
SMIM12	0	0	1	0
IL18BP	1	0	0	0
LAMTOR1	0	0	1	0
ANAPC15	1	0	1	0
SH3D21	0	1	0	0
XRRA1	1	0	0	0
NEU3	1	0	0	0
RPS3	0	1	1	0
MAP6	1	0	0	0
SSU72	0	0	1	0
AAMDC	1	0	0	0
INTS4	1	0	0	0
TMEM135	1	0	0	0
CHORDC1	1	0	0	0
SLC36A4	1	0	0	0
MED17	1	0	1	0
INPP5B	1	0	1	0
DDX10	1	0	1	0
HSPB2	0	0	1	0
NCAM1	0	0	1	0
PPIE	1	0	0	0
TIRAP	1	0	0	0
GLB1L2	0	0	1	0
RAD52	1	0	0	0
MYCL	0	0	1	0
PARP11	1	0	0	0
ACRBP	1	0	0	0
ZNF684	1	0	0	0
ALG10	1	0	0	0
ALG10B	1	0	0	0
C1orf50	0	0	0	1
CNTN1	0	0	1	0
YAF2	1	0	0	0
FKBP11	0	0	1	0
SPATS2	1	0	1	0
TIE1	1	0	0	0
RACGAP1	0	1	0	0
SZT2	1	0	0	0
MSRB3	1	0	0	0
CNOT2	1	0	1	0
TMEM19	1	0	0	0
DCN	0	0	1	0
MRPL42	1	0	0	0
PLXNC1	1	0	0	0
TCP11L2	1	0	0	0
BTBD11	1	0	0	0
SSH1	1	0	0	0
C12orf76	1	0	0	0
RBM19	1	0	0	0
HNF1A	1	0	1	0
KDM2B	1	0	1	0
VPS33A	1	0	0	0
ABCB9	0	0	1	0
MPHOSPH9	1	0	0	0
EIF2B1	1	0	0	0
MORN1	1	0	1	0
FLT1	1	0	0	0
LRCH1	1	0	0	0
SETDB2	0	1	0	0
UGGT2	1	0	1	0
CLYBL	0	0	1	0
ITGBL1	0	1	1	0
ANKRD10	1	0	0	0
ARHGEF7	0	0	1	0
MCF2L	1	0	1	0
TESK2	1	0	0	0
C14orf23	0	0	1	0
MIPOL1	0	0	1	0
SEC23A	1	0	1	0
MDGA2	0	1	0	0
ATP5S	0	0	1	0
LGALS3	0	0	1	0
L3HYPDH	1	0	1	0
ESR2	0	0	1	0
ZBTB1	0	1	0	0
SPTB	1	0	0	0
FAM71D	0	1	0	0
ATP6V1D	1	0	0	0
RAD51B	1	0	0	0
DCAF4	1	0	0	0
FLVCR2	1	0	0	0
TTLL5	1	0	0	0
IFT43	1	0	0	0
NOXRED1	1	0	0	0
EFCAB11	1	1	0	0
CCDC88C	1	0	0	0
PAPOLA	0	0	1	0
HHIPL1	0	1	0	0
HSP90AA1	1	0	0	0
WDR20	1	0	0	0
TECPR2	0	0	1	0
XRCC3	1	0	0	0
TTC39A	0	0	1	0
INF2	1	0	1	0
GOLGA8R	1	0	0	0
EMC4	1	0	0	0
FAM98B	1	0	0	0
C15orf57	1	0	1	0
ADAL	1	0	1	0
CEP152	1	0	0	0
TEX9	1	0	0	0
TPM1	1	0	1	0
RPS27L	1	0	0	0
CYB5RL	1	0	1	0
LARP6	1	0	1	0
ACOT11	0	0	1	0
COMMD4	1	0	0	0
SIN3A	1	0	0	0
C15orf27	1	0	0	0
HYKK	1	0	0	0
FAM154B	0	1	0	0
TM2D1	1	0	0	0
AKAP13	1	0	0	0
ACAN	1	0	0	0
ZNF774	0	0	1	0
DOCK7	0	0	1	0
ITFG3	1	0	0	0
LEPR	1	0	0	0
PRSS27	1	0	0	0
PKMYT1	0	1	0	0
SLC35D1	0	0	1	0
WLS	1	0	0	0
ERCC4	1	0	0	0
TMC7	1	0	1	0
SYT17	1	0	1	0
IQCK	1	0	0	0
LYRM1	1	0	0	0
C1orf173	1	0	0	0
NEXN	0	0	1	0
FUBP1	1	0	0	0
CLN3	1	0	0	0
TBX6	1	0	0	0
ZNF771	1	0	0	0
ZNF720	1	0	1	0
SNX20	0	0	1	0
BEAN1	1	0	1	0
PKN2	1	0	1	0
GBP2	0	0	1	0
NFATC3	1	0	1	0
NFAT5	1	0	0	0
DDX19B	1	0	0	0
HYDIN	0	1	0	0
ZNF19	1	0	0	0
HP	0	0	1	0
BCMO1	1	0	0	0
OSGIN1	1	0	0	0
C16orf74	0	0	1	0
KLHDC4	1	0	1	0
SPG7	1	0	0	0
ABCD3	1	0	0	0
DEF8	1	0	1	0
VPS53	1	0	0	0
DPYD	0	0	1	0
TRPV3	1	0	0	0
SHPK	1	0	1	0
MED11	1	0	0	0
DBT	0	0	1	0
MPDU1	1	0	1	0
TP53	1	0	0	0
NDEL1	1	0	0	0
ACOT7	1	0	0	0
DNAH9	0	1	1	0
FAM102B	1	1	1	0
PIGL	1	0	0	0
LRRC48	1	0	0	0
GID4	1	0	1	0
GRAPL	1	0	0	0
B9D1	1	1	1	0
ULK2	1	0	0	0
IFT20	1	1	0	0
TMEM199	1	0	0	0
TMEM98	1	0	0	0
TADA2A	1	0	0	0
FBXL20	0	0	1	0
MSL1	1	0	0	0
JUP	0	1	0	0
KCNA2	1	0	0	0
ADORA3	0	0	1	0
TMUB2	1	0	1	0
C17orf104	1	0	0	0
ACBD4	1	0	0	0
ARL17B	1	0	0	0
XYLT2	1	0	1	0
MBTD1	0	0	1	0
ANKFN1	0	1	0	0
SLC16A1	0	0	1	0
RNF43	1	0	0	0
MTMR4	1	0	0	0
10-Mar	1	0	0	0
ABCA9	1	0	0	0
MRPS7	1	0	0	0
GALK1	1	0	1	0
JMJD6	1	0	1	0
NOTCH2	1	0	0	0
CBX2	1	0	0	0
ENDOV	0	0	1	0
BAIAP2	1	0	0	0
PDE4DIP	0	1	0	0
ANAPC11	1	0	0	0
ASPSCR1	1	0	1	0
CCDC57	1	0	0	0
TBCD	1	0	0	0
C18orf56	0	0	1	0
L3MBTL4	1	0	0	0
TWSG1	0	0	1	0
IMPA2	0	0	1	0
CEP76	1	0	0	0
INO80C	1	0	0	0
TPGS2	1	0	0	0
KIAA1328	1	0	1	0
RNF165	0	1	0	0
SMAD2	1	0	0	0
ELAC1	1	0	1	0
MBD2	0	1	1	0
MBP	1	0	0	0
ATP9B	1	0	0	0
POLR2E	1	0	1	0
TLE6	0	0	1	0
DPP9	1	0	0	0
C19orf70	1	0	0	0
ZNF559	1	0	0	0
C19orf82	1	0	0	0
ZNF846	1	0	1	0
RGL3	1	0	0	0
ZNF44	1	0	1	0
MAST1	0	0	1	0
ZNF333	1	0	0	0
EPS15L1	1	0	0	0
USE1	1	0	0	0
SLC27A1	1	0	0	0
IL12RB1	1	0	0	0
PIK3R2	1	1	0	0
ZNF506	1	0	0	0
ZNF682	1	1	0	0
ZNF66	1	0	0	0
ZNF430	1	0	1	0
ZNF738	1	0	0	0
ZNF724P	1	0	0	0
ZNF675	1	0	1	0
ZNF726	1	0	0	0
C19orf55	1	1	0	0
ZNF585A	1	0	1	0
HKR1	1	0	1	0
ZNF527	0	1	0	0
ZNF569	1	0	1	0
ZFP30	1	0	1	0
YIF1B	1	0	1	0
CAMTA1	1	0	1	0
TMEM145	1	0	1	0
PHLDB3	1	0	0	0
ZNF283	1	0	1	0
ZNF235	1	0	0	0
ZNF233	1	0	1	0
PVR	0	0	1	0
DACT3	1	0	0	0
SPHK2	0	0	1	0
FLT3LG	1	0	1	0
ZNF175	1	0	0	0
ZNF615	0	0	1	0
ZNF614	1	0	0	0
ZNF616	1	0	1	0
ZNF83	1	0	1	0
ZNF677	1	0	0	0
NDUFA3	0	0	1	0
RDH13	1	0	0	0
RPL28	1	0	1	0
ZIM2	1	0	0	0
ZNF264	1	0	0	0
ZNF549	1	0	0	0
ZNF586	1	0	1	0
ZNF814	1	0	0	0
ZNF606	1	0	1	0
ZSCAN18	0	0	1	0
IAH1	0	0	1	0
DNMT3A	0	0	1	0
MPV17	1	0	0	0
IFT172	1	0	0	0
PLB1	0	0	1	0
LCLAT1	1	0	1	0
RMDN2	1	0	0	0
ARHGEF33	1	0	0	0
MTA3	0	0	1	0
THADA	1	0	1	0
SLC3A1	1	0	0	0
PREPL	1	0	0	0
MSH2	1	0	0	0
C2orf73	1	1	0	0
BCL11A	0	0	1	0
COMMD1	1	0	0	0
AAK1	1	0	0	0
TIA1	1	0	0	0
SFXN5	1	0	0	0
DUSP11	1	0	1	0
IMMT	1	0	0	0
CD8B	0	0	1	0
TEKT4	0	0	1	0
INPP4A	1	0	0	0
COA5	1	0	0	0
RPL31	1	0	0	0
PCDP1	0	1	0	0
WDR33	1	0	1	0
PLEKHB2	1	0	0	0
HNMT	0	1	1	0
ARHGAP15	0	0	1	0
EPC2	0	1	0	0
RBM43	0	0	1	0
CCDC148	1	0	1	0
TTC21B	1	0	0	0
METTL5	1	0	0	0
GAD1	0	0	1	0
HAT1	1	0	1	0
MLTK	1	0	0	0
DNAJC10	1	0	0	0
PMS1	1	0	0	0
GLS	1	0	1	0
ANKRD44	0	1	0	0
CFLAR	1	0	0	0
PARD3B	0	1	0	0
RPL37A	0	1	0	0
VIL1	1	0	0	0
USP37	1	0	0	0
SPEG	1	0	0	0
OBSL1	1	0	0	0
SP140	0	0	1	0
DIS3L2	1	0	1	0
EIF4E2	1	0	1	0
PPP1R7	1	0	0	0
ZNF343	1	0	1	0
SNX5	0	0	1	0
C20orf26	1	1	0	0
TTLL9	1	0	0	0
NFS1	1	0	0	0
PABPC1L	0	1	0	0
ZNFX1	1	0	0	0
ZFP64	1	0	0	0
PFDN4	1	0	1	0
ZBP1	0	1	0	0
CDH26	1	0	0	0
LAMA5	1	0	1	0
KCNQ2	0	0	1	0
JAM2	1	0	0	0
ATP5J	1	0	1	0
LTN1	1	0	0	0
C21orf49	1	0	1	1
DONSON	0	0	1	0
CRYZL1	1	0	0	0
ITSN1	0	1	0	0
SETD4	1	0	1	0
SUMO3	1	0	0	0
YPEL1	1	0	0	0
MAPK1	1	0	0	0
PPM1F	1	0	0	0
KREMEN1	1	0	1	0
DFFA	1	0	1	0
CCDC157	1	0	0	0
SEC14L2	0	1	0	0
CASZ1	1	0	1	0
GCAT	1	0	1	0
PNPLA3	1	0	0	0
KIAA0930	1	1	1	0
FLJ27365	0	0	1	0
MOV10L1	1	0	0	0
SUMF1	0	0	1	0
TADA3	1	0	0	0
SLC6A6	0	0	1	0
ZFYVE20	1	0	0	0
MLH1	1	0	1	0
XYLB	1	0	0	0
ZNF621	1	0	0	0
ULK4	0	1	0	0
ZKSCAN7	1	0	0	0
MAP4	1	0	0	0
IP6K2	0	1	0	0
USP4	1	0	1	0
CDHR4	1	0	0	0
SLMAP	1	0	0	0
SLC25A26	1	0	0	0
FOXP1	0	0	1	0
PPP4R2	1	0	1	0
PHLDB2	1	0	1	0
BOC	0	0	1	0
ROPN1B	0	1	0	0
ZXDC	1	1	1	0
TMEM108	1	0	0	0
STAG1	1	0	0	0
GK5	1	0	0	0
NMD3	1	0	0	0
PHC3	1	0	0	0
CLDN11	1	0	0	0
KLHL24	1	0	0	0
ABCC5	1	0	0	0
VPS8	1	0	0	0
TM4SF19	1	1	0	0
SLC26A1	0	1	0	0
WHSC1	1	0	0	0
ZFYVE28	1	0	0	0
MSANTD1	1	0	0	0
ABLIM2	1	0	0	0
CLNK	1	0	0	0
TBC1D1	0	0	1	0
KLHL5	1	0	0	0
ATP10D	0	1	0	0
CORIN	1	0	0	0
FIP1L1	1	0	0	0
PDGFRA	1	0	0	0
EPHA5	0	0	1	0
FAM47E	1	0	0	0
RASGEF1B	1	0	0	0
PLAC8	0	0	1	0
FAM175A	1	0	0	0
C4orf36	1	0	0	0
GSTCD	1	0	0	0
RPL34	1	0	1	0
C4orf29	0	1	0	0
SCLT1	1	0	0	0
ELF2	1	0	0	0
NAA15	1	0	1	0
MGST2	0	0	1	0
DCHS2	0	1	0	0
NAF1	1	0	1	0
KIAA1430	1	0	0	0
ANKH	1	0	0	0
ADAMTS12	1	0	0	0
ZNF131	0	0	1	0
RNF180	1	0	0	0
CWC27	1	0	0	0
MAST4	1	0	0	0
FCHO2	1	0	1	0
TMEM161B	1	0	0	0
MBLAC2	0	0	1	0
KIAA0825	0	1	0	0
RIOK2	1	0	0	0
3-Mar	1	0	0	0
C5orf63	0	1	0	0
FBN2	1	0	1	0
8-Sep	1	0	1	0
ZCCHC10	1	0	0	0
CDKL3	1	0	1	0
KLHL3	1	0	0	0
FMO5	0	1	0	0
PCDH1	1	0	1	0
SH3TC2	1	0	0	0
SV2A	1	0	0	0
SYNPO	0	1	1	0
SLC36A2	1	0	1	0
GALNT10	1	0	0	0
SPDL1	1	0	0	0
ZNF346	0	0	1	0
NSD1	1	0	0	0
GRK6	1	0	1	0
ENSA	1	0	1	0
RNF130	1	1	1	0
PSMG4	1	0	0	0
SSR1	1	0	1	0
SLC35B3	0	0	1	0
TMEM14B	1	0	1	0
NEDD9	0	0	1	0
HIVEP1	1	0	0	0
PHACTR1	0	0	1	0
TBC1D7	1	0	0	0
FAM65B	1	0	0	0
HIST1H2BC	0	0	1	0
BTN2A1	0	1	0	0
PPARD	1	0	0	0
TAF8	0	1	1	0
UBR2	1	0	0	0
MRPL2	1	0	0	0
ZNF318	1	0	1	0
POLR1C	1	0	1	0
SUPT3H	0	1	0	0
UBE3D	1	0	1	0
NT5E	0	1	0	0
RNGTT	1	0	1	0
CCNC	1	0	1	0
GRIK2	0	0	1	0
KPNA5	0	0	1	0
MED23	1	0	0	0
TPM3	0	0	1	0
AIG1	1	0	1	0
NUP43	1	0	1	0
PCMT1	1	0	0	0
IYD	1	0	1	0
ESR1	1	0	0	0
SYNE1	0	1	0	0
TMEM242	1	0	1	0
SERAC1	1	0	1	0
SOD2	0	0	1	0
ATP8B2	1	0	0	0
QKI	0	0	1	0
C6orf123	1	0	0	0
MLLT4	1	0	0	0
HEATR2	1	0	0	0
SUN1	1	0	0	0
COX19	1	0	0	0
FLAD1	1	0	0	0
TNRC18	1	0	0	0
FBXL18	1	0	0	0
ABCB5	1	0	0	0
KLHL7	1	0	1	0
GPNMB	0	0	1	0
YAE1D1	0	1	0	0
C7orf10	1	0	0	0
MRPS24	1	0	0	0
UBE2D4	1	0	0	0
TRIM46	1	0	1	0
OGDH	1	0	0	0
H2AFV	1	0	0	0
ADCY1	1	1	0	0
EGFR	0	0	1	0
WBSCR22	1	0	0	0
GTF2IRD2	1	0	1	0
WBSCR16	1	0	0	0
UPK3B	1	0	0	0
TMEM243	1	0	0	0
CCDC132	1	0	0	0
ASB4	0	1	0	0
SHFM1	0	0	1	0
ARPC1A	0	1	0	0
TRIM4	0	1	0	0
DNAJC2	1	0	1	0
SRPK2	1	0	0	0
ZNF277	1	0	1	0
ING3	1	0	0	0
CHCHD3	1	0	0	0
AGBL3	1	0	0	0
CNOT4	1	0	0	0
CREB3L2	1	0	1	0
SLC37A3	1	0	0	0
DENND2A	0	0	1	0
NDUFB2	1	0	0	0
FAM115C	1	0	0	0
C1orf85	1	0	1	0
KCNH2	1	0	0	0
NOS3	1	0	0	0
AGAP3	0	0	1	0
NUB1	0	0	1	0
RBM33	1	0	0	0
LMBR1	1	0	0	0
ERICH1	1	0	0	0
FAM86B1	0	0	1	0
SLC39A14	1	0	0	0
PTK2B	1	0	0	0
SCARA3	1	0	0	0
NRG1	1	0	0	0
AP3M2	0	0	1	0
IKBKB	1	0	0	0
HGSNAT	1	0	0	0
RPS20	1	0	0	0
ASPH	1	0	0	0
TCEB1	1	0	1	0
FAM92A1	1	0	0	0
COX6C	1	0	0	0
UTP23	0	0	1	0
PHF20L1	1	0	0	0
MROH1	1	0	1	0
CYHR1	0	1	0	0
ZNF7	1	0	0	0
PPOX	1	0	0	0
DOCK8	1	0	0	0
NDUFS2	1	0	1	0
HAUS6	0	1	0	0
TPM2	0	1	0	0
EXOSC3	1	0	0	0
CBWD5	1	0	0	0
CEP78	1	0	1	0
KIF27	1	0	0	0
NAA35	1	0	1	0
ISCA1	1	0	0	0
ZNF169	1	0	1	0
EPB41L4B	1	0	1	0
SVEP1	1	0	1	0
PTGR1	0	1	1	0
PSMD5	0	1	0	0
PHF19	1	0	0	0
RABEPK	1	0	0	0
HSD17B7	1	0	0	0
RALGPS1	0	0	1	0
UBR4	1	0	0	0
FNBP1	1	0	0	0
EXD3	0	0	1	0
EHMT1	1	0	1	0
CSF2RA	1	0	0	0
ACOT9	0	0	1	0
TAB3	1	0	0	0
RPGR	1	1	0	0
KRBOX4	1	0	0	0
ZNF630	1	0	0	0
TIPRL	1	0	1	0
BLZF1	1	0	0	0
FAM120C	0	0	1	0
PIN4	0	1	0	0
HDAC8	1	0	0	0
MAGT1	0	0	1	0
TRMT2B	0	0	1	0
ALG13	1	0	0	0
6-Sep	1	1	0	0
DNM3	0	0	1	0
LAMP2	1	0	0	0
GRIA3	0	0	1	0
IGSF1	1	0	0	0
ATP11C	1	1	0	0
CXorf40A	0	0	1	0
ASTN1	1	0	0	0
TMLHE	1	0	0	0
SEC16B	1	0	0	0
RNASEL	1	0	0	0
DENND1B	0	0	1	0
DDX59	1	0	0	0
MDM4	0	0	1	0
NFASC	1	0	1	0
ELK4	1	0	1	0
C21orf88	1	0	0	0
NSL1	1	0	0	0
GPATCH2	1	0	0	0
TAF1A	1	0	1	0
