# Supplementary material for: Impact of IDH Mutations, the 1p/19q Co-Deletion and the G-CIMP Status on Alternative Splicing in Diffuse Gliomas
Source: Int J Mol Sci. 2023 Jun 6;24(12):9825. doi: 10.3390/ijms24129825 (PMC10297931; doi:10.3390/ijms24129825)
Supplement: Supplementary file 1 [file ijms-24-09825-s001.zip › Zhang et al - Supplementary Table 3 - IJMB-1June23.xlsx]

## Sheet: Supplementary Table S3
		Comparison *	total	Elements	Human symbol
		GCIMP + IDH + codel	11	RAB3GAP1	RAB3GAP1 (RAB3 GTPase activating protein catalytic subunit 1)
				DNM1L	DNM1L (dynamin 1 like)
				MCF2L	MCF2L (MCF.2 cell line derived transforming sequence like)
				TBC1D3F	TBC1D3F (TBC1 domain family member 3F)
				DNM2	DNM2 (dynamin 2)
				RASGRP3	RASGRP3 (RAS guanyl releasing protein 3)
				ATL2	ATL2 (atlastin GTPase 2)
				RALGDS	RALGDS (ral guanine nucleotide dissociation stimulator)
				TBC1D3	TBC1D3 (TBC1 domain family member 3)
				ARFGAP1	ARFGAP1 (ADP ribosylation factor GTPase activating protein 1)
				TSC2	TSC2 (TSC complex subunit 2)
		IDH + codel	8	SIPA1L2	SIPA1L2 (signal induced proliferation associated 1 like 2)
				ARHGEF12	ARHGEF12 (Rho guanine nucleotide exchange factor 12)
				TBC1D9B	TBC1D9B (TBC1 domain family member 9B)
				VAV2	VAV2 (vav guanine nucleotide exchange factor 2)
				DOCK4	DOCK4 (dedicator of cytokinesis 4)
				RANBP3	RANBP3 (RAN binding protein 3)
				ARHGEF25	ARHGEF25 (Rho guanine nucleotide exchange factor 25)
				RABGEF1	RABGEF1 (RAB guanine nucleotide exchange factor 1)
		GCIMP + IDH	13	ARHGAP17	ARHGAP17 (Rho GTPase activating protein 17)
				SEC23A	SEC23A (SEC23 homolog A, COPII coat complex component)
				RIC8B	RIC8B (RIC8 guanine nucleotide exchange factor B)
				ASAP2	ASAP2 (ArfGAP with SH3 domain, ankyrin repeat and PH domain 2)
				DNM1	DNM1 (dynamin 1)
				RAB7L1	RAB29 (RAB29, member RAS oncogene family)
				NPRL2	NPRL2 (NPR2 like, GATOR1 complex subunit)
				RAP1GAP	RAP1GAP (RAP1 GTPase activating protein)
				RAPGEF1	RAPGEF1 (Rap guanine nucleotide exchange factor 1)
				HBS1L	HBS1L (HBS1 like translational GTPase)
				ARHGEF1	ARHGEF1 (Rho guanine nucleotide exchange factor 1)
				SH3BP1	SH3BP1 (SH3 domain binding protein 1)
				TBC1D22A	TBC1D22A (TBC1 domain family member 22A)
		GCIMP + codel	5	TBC1D20	TBC1D20 (TBC1 domain family member 20)
				SIPA1L1	SIPA1L1 (signal induced proliferation associated 1 like 1)
				EEF1D	EEF1D (eukaryotic translation elongation factor 1 delta)
				RGL1	RGL1 (ral guanine nucleotide dissociation stimulator like 1)
				ATL1	ATL1 (atlastin GTPase 1)
		IDH	30	GTPBP10	GTPBP10 (GTP binding protein 10)
				HMHA1	ARHGAP45 (Rho GTPase activating protein 45)
				FARP1	FARP1 (FERM, ARH/RhoGEF and pleckstrin domain protein 1)
				RAB43	RAB43 (RAB43, member RAS oncogene family)
				GAPVD1	GAPVD1 (GTPase activating protein and VPS9 domains 1)
				TBC1D7	TBC1D7 (TBC1 domain family member 7)
				EVI5	EVI5 (ecotropic viral integration site 5)
				TBCD	TBCD (tubulin folding cofactor D)
				TSR1	TSR1 (TSR1 ribosome maturation factor)
				RASGRP1	RASGRP1 (RAS guanyl releasing protein 1)
				TBC1D2	TBC1D2 (TBC1 domain family member 2)
				SAR1B	SAR1B (secretion associated Ras related GTPase 1B)
				EEF1B2	EEF1B2 (eukaryotic translation elongation factor 1 beta 2)
				TBCK	TBCK (TBC1 domain containing kinase)
				RABL5	IFT22 (intraflagellar transport 22)
				GNAS	GNAS (GNAS complex locus)
				DOCK9	DOCK9 (dedicator of cytokinesis 9)
				EEF1A1	EEF1A1 (eukaryotic translation elongation factor 1 alpha 1)
				RAB5C	RAB5C (RAB5C, member RAS oncogene family)
				ARHGAP39	ARHGAP39 (Rho GTPase activating protein 39)
				CHN2	CHN2 (chimerin 2)
				RIT1	RIT1 (Ras like without CAAX 1)
				RASGEF1B	RASGEF1B (RasGEF domain family member 1B)
				SAR1A	SAR1A (secretion associated Ras related GTPase 1A)
				DOCK8	DOCK8 (dedicator of cytokinesis 8)
				RASGRP2	RASGRP2 (RAS guanyl releasing protein 2)
				TBC1D25	TBC1D25 (TBC1 domain family member 25)
				TBC1D15	TBC1D15 (TBC1 domain family member 15)
				RGL3	RGL3 (ral guanine nucleotide dissociation stimulator like 3)
				RAB28	RAB28 (RAB28, member RAS oncogene family)
		codel	9	ARHGAP33	ARHGAP33 (Rho GTPase activating protein 33)
				LSG1	LSG1 (large 60S subunit nuclear export GTPase 1)
				ARHGAP24	ARHGAP24 (Rho GTPase activating protein 24)
				RAPGEF4	RAPGEF4 (Rap guanine nucleotide exchange factor 4)
				ARHGAP22	ARHGAP22 (Rho GTPase activating protein 22)
				ARFGAP2	ARFGAP2 (ADP ribosylation factor GTPase activating protein 2)
				RAPGEF6	RAPGEF6 (Rap guanine nucleotide exchange factor 6)
				GNA12	GNA12 (G protein subunit alpha 12)
				SPATA13	SPATA13 (spermatogenesis associated 13)
		GCIMP	19	RABL2B	RABL2B (RAB, member of RAS oncogene family like 2B)
				TBC1D1	TBC1D1 (TBC1 domain family member 1)
				RABL2A	RABL2A (RAB, member of RAS oncogene family like 2A)
				RALGPS1	RALGPS1 (Ral GEF with PH domain and SH3 binding motif 1)
				DNM3	DNM3 (dynamin 3)
				RHEB	RHEB (Ras homolog, mTORC1 binding)
				RRAGB	RRAGB (Ras related GTP binding B)
				RHOC	RHOC (ras homolog family member C)
				LAMTOR1	LAMTOR1 (late endosomal/lysosomal adaptor, MAPK and MTOR activator 1)
				DOCK7	DOCK7 (dedicator of cytokinesis 7)
				RASL12	RASL12 (RAS like family 12)
				GBP2	GBP2 (guanylate binding protein 2)
				GTPBP4	GTPBP4 (GTP binding protein 4)
				CDC42	CDC42 (cell division cycle 42)
				SMAP1	SMAP1 (small ArfGAP 1)
				RANGRF	RANGRF (RAN guanine nucleotide release factor)
				DOCK6	DOCK6 (dedicator of cytokinesis 6)
				ARHGAP10	ARHGAP10 (Rho GTPase activating protein 10)
				OPA1	OPA1 (OPA1 mitochondrial dynamin like GTPase)
		Supplementary Table S3
		GTPase genes affected by AS in the indicated comparisons.
		* IDH: IDH mutant vs WT ; CODEL: 1p/19q codel vs non-codel; GCIMP: G-CIMP high vs G-CIMP low; FUBP: FUBP1 LoF vs FUBP1 WT.
