# Supplementary material for: Impact of IDH Mutations, the 1p/19q Co-Deletion and the G-CIMP Status on Alternative Splicing in Diffuse Gliomas
Source: Int J Mol Sci. 2023 Jun 6;24(12):9825. doi: 10.3390/ijms24129825 (PMC10297931; doi:10.3390/ijms24129825)
Supplement: Supplementary file 1 [file ijms-24-09825-s001.zip › Zhang et al - Supplementary Table 4 - IJMB- 1June23.xlsx]

## Sheet: egfr_alt_idhWt
Supplementary Table S4. AS genes associated with mutations/alterations in EGFR, PTEN, CIC, TP53, ATRX, and TERT promoter.
Splicing level	Gene level	Common
TPM1	TPM1	TPM1
SYNE2	RCN3
ITGB4	PNCK
ABR	CLMP
HDAC9	RP11-66B24.4
AHCYL1	CTC-255N20.1
ALG13	PTGER3
DGKZ	HPSE2
ROBO1	GS1-259H13.2
RIMKLB	KIF26B
PDE4D	RALYL
ENPP2	ARHGAP5-AS1
MCF2L	TMEM130
EML2	OTUD1
RARA	MUM1L1
NEO1	PSTPIP1
ZCCHC17	CYP26A1
KCNIP4	UBXN10-AS1
ROBO2	CTC-526N19.1
DTNA	CTC-273B12.10
MAD2L2	GLT1D1
PDE4A	CHST8
PDLIM5	ADRA2C
	WASF1
	DIO3
	CYP11A1
	CCNA1
	HPN
	STOX1
	NMB
	ADAMTS18
	ACOT12
	DCHS2
	LINC00839
	NT5DC1
	CYP39A1
	WNK2
	EHF
	CCDC177
	DNAH14
	SUSD5
	AMICA1
	SLC6A11
	STYK1
	NAP1L2
	COL22A1
	EPB41L4B
	GNAL
	MEX3B
	C2orf73
	CPXM2
	KLHL14
	PRKCG
	NOS2
	RBFOX3
	MSC
	WEE2
	DNAI1
	CACNA2D1
	RP1-8B1.4
	CLGN
	RP4-555D20.4
	NWD1
	SOD2
	ENPP4
	AC009495.2
	KCNF1
	PKP1
	AC005306.3
	KCNK3
	RP11-35N6.1
	RP11-322E11.5
	RP11-1260E13.4
	KCNE1
	MSRB3
	NETO2
	GDA
	AQP9
	XK
	RP5-1024C24.1
	HEPH
	CLCNKA
	FABP7
	FAM20A
	GPR143
	NINL
	LINC00645
	FPR3
	SYNPO2
	CD1D
	GRM2
	ST7-AS2
	TNS3
	KNDC1
	NR4A2
	RP11-116O18.1
	RP11-164P12.5
	LRRN2
	CXCL13
	CALB1
	PCOLCE
	PLIN4
	CDH13
	MDGA2
	HES5
	DKK2
	ST6GALNAC5
	RPS6KA5
	CACNG5
	RP3-425C14.4
	HMX1
	RP11-87G24.2
	PCDHAC1
	LINC00574
	VEPH1
	KIAA2022
	TRPM8
	GPR83
	ARL4A
	KCNIP3
	MYOM1
	CCDC64
	AKR1B10
	ITGA3
	LRFN5
	IGKV3-20
	LPAR4
	MAP1LC3C
	BASP1
	STK26
	POU3F1
	NOS1
	RP4-794I6.4
	FAM13A-AS1
	CRYM
	HLA-H
	HIGD1B
	GLT8D2
	PHACTR3
	GPC5
	OR8T1P
	AC004448.5
	LINC00086
	AGBL4
	TCHH
	AC002451.3
	RP11-375N15.2
	CPNE4
	DSCAML1
	DUXAP8
	COL1A1
	CCL3L3
	RP11-68I18.10
	RP11-797H7.1
	PROK2
	C1QTNF3
	CA11
	DACH1
	VGLL3
	SYNGR3
	SEL1L3
	TRDN
	APCDD1L
	AP004782.1
	C10orf67
	SHISA3
	PNMA6A
	LINC01537
	SLC1A7
	GJB6
	SELL
	ANO5
	SLC16A7
	RP13-514E23.1
	DAB1
	TTLL6
	GFPT2
	GHR
	CCL19
	SYT2
	GALNT13
	DCBLD2
	MTHFD2P1
	GDF6
	SCUBE3
	RP11-783K16.5
	CACNA1E
	TMEM150B
	HTR7
	SIAH3
	NAT8L
	TNFRSF9
	RP11-689K5.3
	MAGEE1
	TMEM63C
	NEFH
	FBLIM1
	PODN
	RP11-701H24.8
	PLA2G2A
	CNTN4
	SOCS2-AS1
	C11orf88
	ROR2
	GGT8P
	GRAMD2
	CHST1
	C5orf38
	SLC16A12
	AC006946.16
	COL15A1
	CORO2A
	RP11-21A7A.4
	PABPC5
	RBM24
	VAT1L
	RASGRF1
	BPIFB2
	FRRS1L
	C6orf15
	RP11-649A16.1
	NUP62CL
	SYT13
	SLC6A15
	LINC01340
	F2RL1
	PRDM16
	HBEGF
	SOD3
	SEMA3A
	GDF10
	MZB1
	RNF217
	PAK6
	DLX6-AS1
	LGALS17A
	SEMA3E
	SLC16A5
	RP11-340F14.6
	ASCL5
	IGHG2
	SLC8A3
	CTD-2195M15.1
	AC015987.1
	RP1-232L24.3
	TRIM72
	CPEB3
	CHCHD2P6
	FAM167B
	PCDH7
	RP11-586D19.1
	IGSF1
	MRAP2
	RP11-328J6.1
	MYO5B
	P4HA3
	NKX6-1
	RP13-766D20.4
	CD36
	KIAA1324
	PNMA5
	RP11-609D21.3
	MAEL
	MRPS17
	PRKG2
	LINC01260
	PXDN
	CCSER1
	CDS1
	SLC22A6
	DUSP2
	PDZRN3
	BDKRB2
	RP11-968O1.5
	C14orf132
	LCN12
	ADAM19
	EMX2
	KCNK15-AS1
	CTD-2331H12.5
	NUDT7
	ADRA2A
	NNAT
	APOL4
	CTD-2269F5.1
	ADAMTS16
	RP1-102K2.9
	RGS4
	TMEM200A
	RP11-385G16.1
	PDE4C
	GALNT5
	RUNDC3A-AS1
	SPX
	IRS1
	B4GALT1
	GLYCTK-AS1
	SNAP25-AS1
	SYPL2
	COL21A1
	ADCY5
	ESYT3
	STAT4
	BAMBI
	MRGPRF
	HOXB3
	TACR1
	REC8
	RP11-168O16.1
	FAT2
	NR0B1
	RYR1
	RP1-244F24.1
	DUOX2
	ANKRD18CP
	LIF
	ACTC1
	TAP1
	SLITRK4
	CNTFR
	PCDHGA1
	RP11-599J14.2
	SCN4A
	IKZF3
	AFAP1L1
	MROH7
	ZNF467
	CECR7
	FGFR3
	CLSTN2
	DPP10-AS1
	LGI4
	POU4F1
	PTGES
	CADM3-AS1
	PLCH2
	SGIP1
	MFAP5
	AC008746.3
	GPR171
	TENM2
	MTMR8
	AF131216.5
	COL7A1
	GRIN2C
	DSG2
	PNMAL2
	RP11-70L8.4
	WDR62
	ECEL1
	PAPPA
	MEG8
	NEBL
	RP11-231C18.1
	SH3RF3-AS1
	GDNF-AS1
	PLA2R1
	AC091878.1
	DSC2
	CDH8
	PLCXD2
	CXCL11
	KRT222
	FLJ46284
	AKR1C2
	COL4A3
	ENHO
	ADAMTS2
	TMEM74
	TPBG
	RET
	OSR2
	RP11-121G22.3
	PKIB
	COLEC11
	RASGEF1C
	LINC00943
	PRSS35
	AC144831.1
	TAC4
	GABRG1
	IGKV3-11
	TSHZ2
	RP11-433J8.1
	SMTNL2
	ADRA1A
	CHIAP3
	DCSTAMP
	CATIP
	SIX3
	DUSP26
	PTGFR
	NRG4
	NDNF
	SCN11A
	SELE
	MSX2
	KLRC2
	KRT17
	CBX6
	SYTL1
	RP11-764K9.2
	ZFHX4-AS1
	FAM225B
	RNF219-AS1
	PHACTR1
	RP11-13K12.5
	IRX3
	PLAGL1
	KCNA4
	LOXL1
	PWAR5
	RP11-615I2.2
	NMNAT2
	GLYATL2
	PCLO
	EML5
	LINC00475
	SH2D2A
	SORCS2
	TPBGL
	THBD
	MEGF10
	SLC25A21-AS1
	RP11-161M6.6
	DLX6
	FAM83H
	D21S2088E
	TMEM246
	SCUBE1
	SLC39A12
	ARHGEF16
	HP
	BHLHE22
	RPS6KA6
	IL1RL2
	TMEM171
	MT1G
	EWSAT1
	RP11-554A11.9
	CPA2
	ARHGAP28
	LINC01445
	CDHR1
	ZCCHC12
	LTBP2
	GABBR1
	BMP6
	SFRP2
	RAB38
	SV2B
	C1orf145
	LANCL2
	RP11-326I11.4
	RRAD
	FMN1
	MAP3K7CL
	TNFAIP6
	VIT
	LINC00282
	CTD-2035E11.4
	BLOC1S5-TXNDC5
	FSTL5
	TENM1
	DNM1P51
	RP11-477I4.4
	UPP2
	SNAI1
	CCDC170
	AOC3
	VWA5B1
	A2M-AS1
	S100A3
	CRABP1
	IER3
	CDK6
	KCNJ9
	LRIG3
	GPR158
	KIAA1217
	IGHM
	ABTB2
	RAB27B
	OMD
	KLLN
	SNAP25
	SVIL
	BHMT2
	COL6A2
	TMEM132C
	FBLN1
	ANKS1B
	KIAA1161
	TNF
	CDH18
	TLL2
	GRIP1
	P2RX6
	TIGIT
	PCBP3
	STC1
	IGSF9
	ANO1
	SGSM1
	FRMPD4
	GRHL1
	EGR2
	LRRC2
	P2RX5
	TPTEP1
	ELDR
	LINC00960
	NHLH2
	VSIG1
	NECAB2
	RP5-921G16.1
	JAKMIP1
	PTCRA
	FST
	PSD2
	PAWR
	SYT15
	KCNE5
	RIMS3
	BVES
	RP11-338N10.3
	SMAD7
	PI15
	VEGFC
	VLDLR
	SOX3
	ELAVL2
	CTD-2095E4.5
	RIMBP2
	SLC1A2
	COL5A2
	SIX2
	LMOD1
	MPO
	FHL2
	CDC42BPG
	UCN2
	TCEAL6
	CADPS
	PCDHGC4
	STXBP5-AS1
	MYOZ2
	LINC00853
	RP11-307B6.3
	S100A14
	CSMD3
	RP3-428L16.2
	RP3-431P23.5
	RP11-4L24.3
	NGB
	CLUL1
	DUOXA1
	NTN4
	B4GALT6
	HLA-A
	KRT8
	TMIGD2
	SHH
	SYDE2
	EPHA7
	XKR7
	SVIP
	GABRB2
	ENO4
	SLIT3
	RGS7
	FAM167A
	SCD
	NPM2
	HMP19
	RP11-247C2.2
	GRIN2B
	HAND2
	LGR5
	ADAMTS14
	RP11-256I23.3
	HSPA6
	MARVELD3
	RCVRN
	RP11-1055B8.3
	CTD-2201I18.1
	HS6ST2
	TMPRSS13
	ETV7
	TAC3
	CD8A
	PANK1
	AC156455.1
	SPHK1
	XAF1
	GLI1
	TDH
	IL34
	SFTPD
	CRISPLD1
	AE000661.37
	AC002454.1
	GRIA1
	CYP7B1
	CA9
	SPAG6
	TRABD2B
	FAM81B
	ARMC4
	FAM222A-AS1
	ACBD7
	PTGS2
	EBF3
	RP11-364B14.3
	RAB11FIP4
	C1QTNF7
	KIF5A
	KLHL35
	SPATA41
	EMX2OS
	NEGR1
	SLC7A4
	PCK1
	LYPD3
	SLPI
	SSC5D
	OLAH
	HID1-AS1
	RP11-289I10.2
	PLD5
	P2RY2
	WNT9A
	FGF12
	GPRC5A
	PAK3
	PCDHGA5
	DPYS
	REPS2
	PPP2R2C
	LINC01206
	H2AFY2
	TGM3
	RNF150
	PRDM6
	SLC6A13
	TMEM229A
	RP5-1139B12.2
	GSDMC
	FCAR
	RP11-438B23.2
	MCHR1
	GALNT9
	RP11-71N10.1
	TBX1
	FAM129B
	COL19A1
	CD97
	KCNG2
	EBF1
	BAG3
	RUNX1T1
	LRFN2
	FLNB
	CRLF1
	HNF4G
	ABI3BP
	SLC9A2
	CCL4
	IGHA2
	RP11-449D8.1
	CLEC18B
	LINC01314
	RASSF9
	RS1
	NPY1R
	SPTBN5
	MGP
	HAGLROS
	PCDH15
	CLDN10
	AC062028.1
	HPCAL4
	GABRG3
	USP43
	NFIA-AS2
	ARRB1
	EREG
	BMP4
	LRRC15
	RP11-231P20.2
	CNFN
	SUMF2
	TCF15
	HAR1A
	WIF1
	CDH6
	CILP2
	CMKLR1
	CALB2
	TNFRSF19
	PLCXD3
	MAB21L2
	GRHL3
	GABRA2
	SLC44A5
	JPH4
	AL390877.1
	IGFN1
	RHOV
	RP11-696D21.2
	OBSCN
	MEGF11
	FAM155A
	SDK2
	KLHL4
	GPR1
	SFN
	HHIPL2
	MXRA5
	GRM1
	RP13-735L24.1
	RP1-63G5.5
	KCNH6
	IL1RAP
	SNCA
	FOXN4
	CCL4L1
	TSPYL5
	LINC00982
	GS1-72M22.1
	AC144835.1
	LINC00689
	PTPRT
	AP000783.1
	RNF43
	RNU4ATAC
	C3orf80
	RGR
	TRHDE
	PCDH11X
	OTOF
	DOK6
	GXYLT2
	HS3ST5
	CD72
	EPB41L3
	KY
	GAL3ST1
	DQX1
	TPD52L1
	G0S2
	LL21NC02-21A1.1
	SLC6A20
	VN2R19P
	APOL1
	FAM89A
	MFAP3L
	RTP1
	LINC00622
	ACAN
	CTD-2521M24.9
	AREG
	ACTRT3
	LRRTM1
	MME
	PTCH1
	CDKL2
	EOMES
	S100A1
	RP11-329L6.2
	LPAL2
	RP11-338N10.1
	RP11-38L15.3
	RP11-430C7.5
	SLC7A10
	SLC5A3
	ZNF713
	RP4-555D20.1
	GPAT2
	BRINP1
	RP11-527D7.1
	ADRA1D
	FRMD4A
	MCTP2
	RFX8
	AMER3
	C8orf34
	TNFRSF8
	BCL11B
	TMEFF2
	ARAP3
	FOXD2-AS1
	RXFP1
	MALL
	FMO1
	SLC35F3
	FBN1
	TIMP1
	SULT4A1
	RP11-482M8.3
	RP4-555D20.2
	CUX2
	WNT10B
	KDELR3
	HYDIN
	MIA
	RP11-620J15.2
	SP9
	KHDRBS2
	TSPAN2
	PCSK2
	MRC1
	KCNIP1
	RP11-314B1.2
	TNFRSF13C
	TRBC2
	RP11-597D13.9
	SLC14A2
	COCH
	LCNL1
	CHODL
	SLC28A1
	EGR3
	RP11-191L17.1
	ZFPM2-AS1
	ADAMTS17
	GBP4
	PPP1R17
	CSAG1
	BEND4
	PKP2
	GFRA2
	SLC7A8
	AMPD3
	ANKRD31
	COL13A1
	CHAD
	COL8A1
	TMPRSS2
	CAMK2G
	IL6
	RP11-304F15.3
	EPHB1
	FBXL2
	CORO6
	WNT16
	LRRC36
	COLEC12
	KRT86
	HABP2
	FZD10-AS1
	FBXO15
	IGJ
	LINC01561
	RPH3A
	VIPR2
	RP5-1039K5.19
	PRELID2
	PRRX2
	GLRA3
	PTGER4
	GOLGA2P7
	CCR7
	RP11-299L17.3
	HMGA2
	DMRTA2
	RP11-156L14.1
	HHAT
	FHOD3
	SRL
	ARHGEF5
	LINC00632
	C1QL4
	SLC22A3
	RNF165
	MRO
	DNAH2
	ADAMTS12
	ZNF215
	RNF217-AS1
	RPL7P38
	DAAM2
	MLK4
	FOXG1
	AJAP1
	CACNA2D3
	IGSF21
	CACNA2D2
	ATP6V0A4
	GRIN3A
	PLIN1
	KIAA0040
	LINC00951
	MMP11
	SMOC2
	CABP7
	KCNH1
	ABCC9
	VDR
	42992
	RP5-1171I10.5
	PODNL1
	IGLV1-51
	CDH3
	IRF4
	ZNF727
	DACH2
	ACSS3
	GLYATL1
	L1CAM
	FAM87A
	BCO1
	SH3RF2
	RP11-566J3.2
	INPP5F
	ARSI
	SDS
	CNTN3
	CACNA1C
	RP11-571M6.17
	COL3A1
	GLIS1
	FOXD2
	RP3-395M20.12
	RP11-490M8.1
	SPRY4-IT1
	RP11-20I20.4
	TPTE2P1
	LECT1
	RXRG
	RP11-346C4.3
	COL9A1
	ASGR2
	C1QTNF4
	ID2-AS1
	CNN2
	RHOD
	SORCS1
	IDO1
	MAPT-IT1
	PRDM8
	HAS3
	CTD-2651B20.4
	HCG4P5
	DNM3
	KIAA2012
	SLC1A6
	LUM
	GOLGA7B
	TUBA4A
	ACRV1
	RNF207
	EPPK1
	HPD
	FAM13C
	BMF
	RP4-621B10.8
	ASXL3
	C9orf129
	EPHA3
	GRAMD1B
	P4HA2
	FOXP2
	TMEM45B
	EDIL3
	CBLN1
	CNNM1
	KIF26A
	CSDC2
	SFRP5
	LINC00856
	VSTM2B
	HOXA11-AS
	MYH14
	F2RL2
	BATF2
	IGF2BP2
	PRKCZ
	PDE2A
	DAB2
	RP11-250B2.3
	FAM101A
	CCL18
	ATP2C2
	AFF2
	CKMT1B
	CRABP2
	COL11A2
	42984
	GPR179
	RP11-448P19.1
	VWDE
	KRT80
	F13A1
	GATA3
	FAM83G
	MN1
	TRIM67
	ANO4
	PCDHA5
	RP11-313J2.1
	ANKEF1
	CTD-2562J17.6
	CYP4X1
	IL2RA
	MYH15
	CD24
	STXBP5L
	OGN
	PIK3C2B
	GIPC2
	RP11-806L2.2
	FAP
	SCARA5
	AC006129.1
	HRH3
	PRG4
	AKR1E2
	CLDN5
	PTGDS
	TCEAL2
	RP11-554A11.4
	PTGER2
	BST2
	RANBP3L
	GOLGA8VP
	TUNAR
	PCOLCE-AS1
	TNFSF4
	ABCA10
	OR2A1-AS1
	TG
	RP11-255H23.2
	SERINC5
	PRSS12
	GDNF
	NAP1L3
	HGD
	MMD2
	ELFN2
	INHBA
	RBP4
	SERPINE2
	NTRK2
	DMKN
	UGDH
	ADAM33
	KIAA1644
	DHH
	BTC
	ACP5
	RP11-119F19.5
	PPEF1
	PLCB4
	PRPH2
	KCNH8
	LAMB1
	CTD-2521M24.4
	LOXL2
	IGF2
	PROK1
	PAK7
	RP11-439I14.1
	ISLR
	EPN3
	SLC2A12
	RARRES2
	SYT6
	KLF8
	ANKH
	TNK1
	KIF6
	PRKG1
	C19orf18
	INA
	GNG3
	GPR27
	OLFM4
	SYNDIG1L
	CALCB
	SLC6A1
	CADM3
	RFPL1S
	ADRA2B
	USP46
	PSD
	SERTAD4
	CTB-13F3.1
	IGKC
	SERPINI1
	PSORS1C1
	TMEM236
	AC018804.7
	ACKR1
	MDM2
	C1QL2
	FBXW10
	COL4A4
	FGF7
	OSGIN1
	NDST3
	ABCA6
	GNAI1
	PACSIN1
	EGFR
	DNM3OS
	COL28A1
	TBC1D30
	PPFIA2
	CYGB
	ENPP5
	FAM19A2
	NQO1
	TESPA1
	STXBP6
	THBS4
	NODAL
	PPAPDC1A
	KCNAB2
	RASGEF1B
	ACOT11
	CTC-525D6.1
	SRRM3
	CXorf57
	SLITRK5
	PRIMA1
	RP1-269M15.3
	OR2H2
	IL1R2
	NLRP2
	CHI3L2
	FLT3
	SRPX2
	NKX3-1
	DLK2
	RAB3B
	NR4A1
	WNT2
	TRIM17
	EGFR-AS1
	HOXB-AS1
	IGFBP6
	LYVE1
	SDK1
	RP11-217B7.2
	SDC1
	CACNA1A
	MEG9
	SLC1A1
	ASPDH
	GALNTL6
	FUT9
	VGLL2
	CYS1
	TMPRSS3
	OSR1
	PLAG1
	EDA
	CHRNA4
	PDGFA
	ATP1A4
	FNDC5
	CFAP53
	NAT16
	RP5-907D15.4
	CD28
	RP11-1018N14.5
	UPK3A
	ASIC2
	KCNN1
	CNTN1
	TRABD2A
	POU6F2
	GBP1
	CAMK2A
	SPOCK2
	OPCML
	LINGO2
	KIAA1377
	GBP1P1
	GRM5
	KIRREL2
	AC144831.3
	C2orf71
	PAMR1
	MGAT4C
	RP4-791C19.1
	CXCL12
	TFAP2C
	TUSC3
	LINC00087
	SEC61G
	CNTNAP3
	PTH2R
	DDN
	LINC00877
	WNT10A
	CA10
	MPP6
	C2orf80
	PHACTR2
	RDH12
	RP11-383H13.1
	TMEM71
	KLF5
	VENTX
	APOD
	TRPV4
	PLEKHG4B
	LGI1
	CDR1
	SCARA3
	SLC20A1
	RP11-290H9.4
	MICAL2
	EHD3
	ZNF541
	COL14A1
	KCNJ12
	ELOVL2
	GJB2
	NRG3
	MICALCL
	CXCL9
	CKMT1A
	THBS1
	ALDH1A1
	EGFL6
	MTAP
	DGAT2
	PCDHGB5
	FGF18
	RP11-553A10.1
	LHX6
	LOXL1-AS1
	IGHA1
	RAI2
	SPINT1
	GZMB
	RP13-188A5.1
	CPNE6
	CCL28
	SPATA18
	IRX2
	ISM2
	DLX5
	CH17-472G23.1
	RP5-1056H1.2
	CYP1B1-AS1
	RP11-31F19.1
	SMPD3
	LINC01411
	TBX3
	THBS2
	CALN1
	RASL11B
	GRID2
	RP5-1059L7.1
	AC064875.2
	ZNF423
	DIO2
	LRRC7
	RANBP17
	RP11-218C14.8
	GBAS
	SHB
	SLC24A4
	PMAIP1
	PIWIL2
	TNN
	NHLRC4
	SYNE1
	KCNJ3
	TBX18
	RP11-523L20.1
	KCNK15
	RP11-320H14.1
	RALGPS2
	RP11-1220K2.2
	SMOC1
	TCEAL5
	BCAS1
	IGHG1
	NID2
	STEAP2
	SNCG
	CNTNAP2
	TERT
	BICC1
	KRT18
	RP11-38M8.1
	RYR2
	MFAP2
	SLC2A4
	SEMA3D
	FEZF2
	LINC01018
	FZD8
	LY6H
	STRA6
	RP11-437L7.1
	SPTBN2
	CAMK4
	SEMA4G
	GALNT14
	MMP17
	OXER1
	PRLR
	WBP1LP2
	CETP
	IGHG3
	VSX1
	VWC2
	RP11-182J1.14
	PTPRN
	KCNA5
	FLRT2
	DYNC1I1
	RP5-1148A21.3
	RP11-15B17.1
	DNAH10
	GAS2
	RP11-57A19.2
	PDE10A
	CACNB2
	LINC01170
	CD70
	TOX2
	TMEM200B
	RP4-815D20.1
	SPON2
	NTNG1
	RP11-118K6.3
	ARHGAP44
	WSCD2
	SERTM1
	NABP1
	GPAM
	ADTRP
	C17orf102
	PLIN5
	RUNX2
	CHRM2
	RP11-46H11.3
	DKK1
	LRP12
	RAB11FIP1
	COX7A1
	SNX22
	OLFML2B
	SSTR1
	RP11-479G22.8
	GS1-259H13.10
	TEX26-AS1
	PDE11A
	TCTE1
	LILRB5
	MIR4477B
	LINC00840
	DPEP1
	ABCA4
	AC141928.1
	FABP6
	SGCD
	ABCA9
	COL17A1
	FAM133A
	RP11-1008C21.1
	COL4A6
	CA3
	TWIST2
	KCNC4
	CYP26B1
	SCG3
	ASIC4
	GAS1
	LYNX1
	CD209
	TLR4
	SEC14L6
	KRT19
	GABRB3
	TNFRSF18
	TMEM163
	MCF2
	TRPM3
	FMO2
	BFSP1
	HOXC-AS2
	ZNF185
	AJ011932.1
	HAND2-AS1
	SERPINE1
	RNASE1
	HMGCLL1
	RP11-713P17.3
	HCG11
	CYP27C1
	SOCS2
	SLC13A5
	EXTL1
	LINC01532
	AC027612.4
	TSLP
	ARC
	NHS
	FBXL16
	CCT6P2
	IGLC2
	C9orf24
	RBMS3
	CABYR
	ALDH1A3
	EDARADD
	ADAM8
	LRRC3
	HSPA7
	PCDHGA11
	RP11-1277A3.2
	NAV3
	GNA14
	RP11-497E19.1
	RLTPR
	MAGEL2
	KIAA1024
	LRRIQ1
	FAR2P2
	AC131097.4
	ST6GALNAC2
	SHANK2
	CDH23
	ACMSD
	LOXL4
	RGS6
	FGF13
	SULF1
	FLG
	OAF
	RNF212
	RP11-624M8.1
	IQSEC3
	MYL9
	SLITRK1
	ALS2CL
	MEG3
	RTBDN
	NBL1
	RP11-745C15.2
	FAM196A
	AKR1C1
	MIPOL1
	FERMT1
	ZNF469
	NEUROD6
	RP11-75C10.6
	DGKE
	ADAMTSL5
	NOG
	PCDHA1
	PTPRM
	RP11-192P3.4
	RP11-174G17.3
	RBMS3-AS3
	RP11-728K20.1
	UNC5D
	KIAA0319
	APCDD1L-AS1
	LIPC
	CHD5
	LAMC2
	PLEKHS1
	JAK3
	SMPDL3B
	2023-03-04
	PHKG1
	RP11-285F16.1
	EVA1A
	CAMKV
	F5
	HOXB9
	TPM2
	ISLR2
	ITGA9
	SEMA4F
	ENPP1
	PITPNM3
	SCNN1A
	MMP25
	SELV
	UNC13C
	CHCHD2P9
	DNM1P47
	SOSTDC1
	SBSPON
	DOK2
	PDZK1
	LRG1
	CTC-251I16.1
	NRXN3
	GPC3
	RIMS2
	CDKN2C
	GRP
	RP11-323P17.2
	ZNF488
	RP11-244M2.1
	MAGEA12
	PDGFRA
	FRMPD1
	TET1
	LINC00836
	FRZB
	ART3
	ACTA2-AS1
	COL6A3
	FGD3
	DOC2B
	STAMBPL1
	ARHGAP36
	HOOK1
	SYT14
	RP11-455B3.1
	CRTAC1
	PCDHB18P
	SELM
	PPP1R1A
	CDNF
	CCDC85A
	RORC
	NMU
	TMIE
	KCTD16
	CDH19
	SEMA4A
	HS6ST3
	RAB27A
	NOV
	FXYD1
	RP11-113C12.4
	LINC01006
	SHISA2
	GRM4
	SHISA7
	KSR2
	PPP1R3C
	ST8SIA2
	RP11-278H7.1
	RGS17
	MASP1
	GPR63
	AIFM3
	WDR86
	LPPR3
	PCDHGB3
	AIM2
	KRT17P4
	RP11-1191J2.2
	FOSB
	ATRNL1
	GFRA1
	CTB-61M7.2
	SPHKAP
	SEMA3F
	ITGB3
	RP11-479J7.2
	SLC27A2
	CDH12
	IL1B
	FAM46C
	GABBR2
	ABLIM3
	VOPP1
	TCF23
	FCRLA
	CABLES1
	RP11-133F8.2
	CTD-2001J20.1
	RP11-338N10.2
	STC2
	PTPRU
	SLCO5A1
	TLL1
	ATP8A2
	GSTM5
	MT1H
	RP11-731J8.2
	NHSL2
	COL10A1
	NIPAL1
	AC009227.2
	IL11
	HOXA11
	WNT4
	BCL11A
	MKX
	CTB-31O20.2
	ATP2B3
	HSD11B1
	FLG-AS1
	SCOC-AS1
	PI16
	LINC01234
	PKP3
	SH3GL2
	PVRL3
	COL24A1
	RSPO3
	DDR2
	KCNIP2
	DAW1
	COL5A1
	REM1
	FZD1
	ARHGAP24
	ALB
	SAA2
	LMO1
	PTGS1
	ALDOB
	DCN
	TMEM132D
	DLK1
	TNFSF9
	RP3-428L16.1
	COL11A1
	SYNPO
	KIF21B
	GUCA1A
	COL8A2
	EFCAB1
	CKMT2
	HLA-C
	PYGM
	LRRC37A7P
	PRICKLE1
	WNT5B
	SLIT2
	KCNK5
	SEMA6B
	INHBA-AS1
	RP11-539I5.1
	PRAME
	CRYBB2
	MYLK3
	TTPA
	LKAAEAR1
	BSPRY
	CTHRC1
	UHRF1
	ZNF804A
	WFDC1
	GPC6
	SNED1
	ANKRD7
	MCF2L2
	PNMA3
	AHNAK2
	CD300E
	RELN
	MACROD2
	HAS1
	MMP19
	IL18R1
	BPI
	VNN2
	ANKRD55
	SPINK8
	HS3ST4
	EPHA8
	CLEC10A
	JAKMIP2-AS1
	POPDC3
	BNC2
	CCL3
	TFPI2
	NANOS1
	TMTC1
	TSHR
	EPHA10
	IGFBPL1
	STMN2
	KCNJ16
	KCNJ15
	KANTR
	MLPH
	PABPC1L2B
	ONECUT2
	RP6-65G23.3
	NRG1
	ADAMTSL3
	RP11-250B2.5
	TBC1D9
	CRISPLD2
	SLC26A4-AS1
	RPRM
	MYO1D
	SYT9
	TGFBI
	PPP2R3A
	ESPN
	HAP1
	SLC4A11
	RP4-610C12.4
	SNAI2
	PLEKHA6
	KCNN4
	MAPK4
	HOXB2
	RP11-142A22.4
	WNT7B
	SFXN5
	PHLDB2
	CHCHD2
	PLAUR
	CYFIP2
	RP11-87G24.3
	RP11-150O12.1
	TRDC
	TMEM56
	CCDC178
	IGKV4-1
	ESR2
	ZNF683
	GABRA3
	JPH3
	OGDHL
	CLCF1
	GPR39
	ADAMTSL1
	DNAI2
	RNF128
	HDC
	PZP
	PVRL3-AS1
	TFF3
	TNR
	USP44
	DPP10
	TRAM1L1
	AC114730.2
	PAX5
	FAM155B
	FBXO2
	IGKV1-5
	CYR61
	COL1A2
	GCNT1
	SERPINA5
	DUSP9
	SNAP91
	PPP4R4
	CELF4
	TMEM26
	SFRP1
	FAM160A1
	CRB1
	DAPL1
	IL1R1
	P3H3
	ATP10B
	ZC3H12B
	SELENBP1
	HSD17B6
	ZNF697
	CCT6A
	CRACR2B
	FOSL1
	TBC1D8B
	ADARB2
	NPFFR1
	PCDHGB1
	C11orf70
	CPNE7
	FKBP9P1
	HGF
	RP11-527N22.1
	DNAH5
	TTC16
	DIO3OS
	LRRC3B
	CNTN6
	GULP1
	CFD
	SYNGR1
	TEX15
	SATB1-AS1
	C2orf66
	KCNS3
	BAAT
	CLIC6
	HSPA12A
	PCDHGA3
	SATB1
	SEMA3C
	SCN5A
	SCN9A
	RP11-325L12.7
	SMYD1
	BEX5
	CDK2AP2P2
	CACNA1I
	TP63
	GLS2
	CYP1B1
	COL12A1
	GATA4
	MNX1
	SMAD6
	PARM1
	FAM64A
	CHST3
	SPC24
	MAP3K9
	NXPH2
	ADAMTS7
	BMP8B
	SLC16A10
	RP11-267C16.1
	RP11-426D19.1
	NLRP14
	PTGIS
	RP11-295M3.4
	NPHP3-AS1
	PAH
	ALPK2
	FLRT1
	ABCA13
	ASB2
	NDN
	LINC00310
	PSMB9
	TINCR
	RP11-54O7.1
	CFAP45
	C3orf67
	TNNT1
	PITPNM1
	HOPX
	PDE3B
	MOB3B
	PSPH
	AMZ1
	SCN3B
	CBFA2T3
	STEAP1
	RNLS
	DRD1
	AFF3
	AGPAT9
	SPOCK1
	ACTR3C
	SPEF2
	MYB
	CTSC
	KCTD14
	BAIAP2L1

## Sheet: pten_alt_idhWt
Splicing level	Gene level	Common
MARK2	RP11-140I16.3
	DNAJC6
	RP11-66B24.4
	CAPN8
	PTGER3
	PRKCE
	KCNMA1
	DACH2
	LINC00620
	GREM2
	KIAA1045
	GOLT1A
	TMEM130
	OTUD1
	MUM1L1
	CYP26A1
	INPP5F
	TACC2
	MTUS2
	GLT1D1
	CHST8
	PRSS33
	CYP11A1
	CNTN3
	PDZK1IP1
	COL9A3
	CHGB
	CTD-3064H18.4
	DOC2A
	EGR4
	FOXD2
	KCNG1
	HSPB6
	PTPRR
	TPTE2P1
	MICU3
	MDGA1
	ADARB1
	KCNH3
	LINC00839
	SLC52A1
	MATK
	SORCS1
	CTD-2651B20.4
	DNM3
	KIAA2012
	FRAS1
	SLC1A6
	SYT1
	DNAH14
	ARSF
	SIDT1
	SUSD5
	OGFRL1
	STYK1
	NAP1L2
	EPB41L4B
	GNAL
	MMP7
	AP000230.1
	ATP1A3
	RTN1
	PRKCG
	NOS2
	RBFOX3
	CNNM1
	CBLN1
	PRKCDBP
	HSPB1P2
	2023-12-01
	DCLK3
	FLJ35934
	TMEM155
	TNC
	HCN1
	KCNF1
	DLG2
	KCNE1
	F2RL2
	RP11-61L19.2
	RAB3IP
	IGF2BP2
	PDE2A
	CLCNKA
	PHYHIP
	BANK1
	AFF2
	CKMT1B
	WSCD1
	UNC5A
	ST7-AS2
	PMEL
	RP11-313J2.1
	CYP4X1
	MYH15
	RAB3C
	FAM95B1
	FAP
	VSTM2L
	AC006129.1
	KCTD4
	LRRTM4
	CDH13
	HRH3
	SYN3
	AKR1E2
	LAX1
	BZRAP1
	RP3-425C14.4
	TUNAR
	FAM184B
	GPR83
	RP11-350N15.6
	ABCA10
	STX1A
	CMPK2
	NGEF
	CDK15
	USP6
	GFOD1
	GDNF
	LRFN5
	ELFN2
	INHBA
	BASP1
	PRKCB
	BSN
	POU3F1
	CTD-2292M16.8
	KIAA0513
	S100A4
	KIAA1644
	NOS1
	CES3
	FAM198B
	RP11-455I9.1
	SEPHS1P6
	ARPP21
	RP11-348N5.7
	PLCB4
	PRPH2
	CTD-2521M24.4
	RP11-571I18.4
	IGF2
	RP11-893F2.14
	CORT
	PPP1R15B
	PAK7
	KCNS2
	RP11-439I14.1
	CPNE5
	CD80
	RP11-713C5.1
	FOXO4
	SAMD12
	COL1A1
	RP11-797H7.1
	KCNJ4
	CA11
	INA
	GNG3
	KCND1
	GPR27
	SLC8A2
	IL12RB2
	ELAVL4
	RFPL1S
	CDH9
	KCNA1
	SRRM4
	PSD
	PNMA6A
	C1QL3
	MPP7
	FMO3
	SLC2A13
	KCNK9
	C1QL2
	FBN2
	RP13-514E23.1
	DAB1
	KCNC1
	RTN4R
	NBEA
	ABCA6
	PACSIN1
	GDF6
	RP11-783K16.5
	MB
	MAP3K15
	FAM19A2
	STXBP6
	TEKT4P2
	CD38
	TNFRSF9
	MAGEE1
	CACNG8
	NEFH
	RP11-388M20.1
	KCNAB2
	MYLK
	SLITRK5
	CXorf57
	CNTN4
	DMTN
	RP11-368J21.3
	NLRP2
	NELL1
	TIAM2
	PCDH19
	ETNK2
	RAP1GAP2
	TRPV6
	RP11-21A7A.4
	RAB3B
	STRCP1
	AQP3
	FGF9
	FRRS1L
	CREG2
	KIAA1211L
	PTPN20A
	SDC1
	SYT5
	SYT13
	SLC6A15
	RP11-54A9.1
	ADIG
	BDNF
	GALNTL6
	MYT1L
	C11orf87
	ZNF648
	CYS1
	TMPRSS3
	RP11-329A14.1
	GRIN1
	RP11-547D13.1
	MZB1
	TBR1
	PLAG1
	FOS
	AP000345.1
	SLC6A7
	CCDC144CP
	CHRNA4
	DNM1
	CLEC2L
	PDGFA
	CTD-2235C13.3
	AC005592.1
	CEP170B
	SCN2A
	ERP27
	LINC00299
	UPK3A
	ASIC2
	NAT2
	MCOLN3
	RBFOX1
	PCDHGA7
	RP11-566K19.6
	CPEB3
	FZD9
	IGSF1
	CAMK2A
	PART1
	AC114803.3
	LINGO2
	FAIM2
	RP11-328J6.1
	AC144831.3
	SLC25A27
	FXYD7
	PNMA5
	MTMR7
	HPCA
	RP11-609D21.3
	CPLX1
	RP11-167H9.3
	CACNG3
	PPP1R9A
	RAB3A
	TTC34
	IPCEF1
	OAS2
	LINC00087
	GABRD
	DUSP2
	LHFPL1
	TMEM151B
	DDN
	WNT10A
	LIPG
	OPRD1
	ST8SIA3
	APOD
	NEFM
	DAO
	CDR1
	RGS4
	RP11-506K6.4
	MYRFL
	SYN1
	IGF1R
	COL14A1
	KCNJ12
	GJB2
	PCP4L1
	TFR2
	SPTB
	NCDN
	CBX7
	RUNDC3A-AS1
	NRGN
	MPPED1
	SCN1B
	PPP1R36
	RP11-333I13.1
	PPFIA3
	CXCL9
	PTPN5
	CKMT1A
	SIX4
	ALDH1A1
	KLB
	FGF18
	TUBA1C
	LHX6
	PENK
	MOCOS
	SHISA9
	IGHA1
	RAI2
	LINC01268
	VSNL1
	PWAR6
	ANKRD2
	VIP
	ACTC1
	APOB
	ITIH2
	SLITRK4
	RP11-701H24.7
	TNNI3K
	RASL11B
	LRRC7
	RANBP17
	VWA7
	PALM2
	UNC13A
	FLNC
	LRRTM3
	TMCC2
	DPP10-AS1
	MYCN
	CASZ1
	MFAP5
	OPRK1
	TENM2
	GPR22
	CHRM1
	IGHG1
	RP11-384O8.1
	TMEM72-AS1
	PNMAL2
	MFSD4
	DMRT2
	XRCC6BP1
	RP11-936I5.1
	SNCG
	CNTNAP2
	CHGA
	CACNA1B
	CDK5R1
	CTD-2373J6.1
	DLGAP3
	NEURL1
	RYR2
	MACC1
	GDNF-AS1
	TRIM71
	MFAP2
	AC091878.1
	HIPK4
	SLC45A4
	RP5-1119A7.17
	SNRPEP2
	CDH8
	ABHD12B
	DLL1
	KRT222
	AKR1C2
	RP11-522B15.3
	SPTBN2
	PDZD2
	TMEM74
	GALNT14
	CBLN4
	RP11-690D19.3
	CPLX2
	PANX2
	GDF5
	AC144831.1
	KCNIP4
	ALDH1A2
	RP11-536O18.1
	CAMK1D
	IGKV3-11
	SMTNL2
	FLRT2
	MGAT5B
	LONRF2
	GAS2
	KB-1742H10.3
	COLCA1
	RP11-958F21.1
	MCEMP1
	RP11-131L12.3
	CD70
	CPAMD8
	TOX2
	WSCD2
	ARHGAP44
	SERTM1
	RTN4RL1
	MSX2
	GPR12
	FAM163B
	CBX6
	VSTM2A
	SLC12A5
	PRPH
	RP11-13K12.5
	SNX22
	KCNA4
	NRIP3
	GABRA4
	NOS1AP
	SSTR1
	LOXL1
	PWAR5
	NMNAT2
	PCLO
	EML5
	LINC00475
	HILS1
	JAZF1-AS1
	GPRASP1
	DLX6
	TDRD6
	TMEM246
	ABCA9
	SLC32A1
	TCERG1L
	RP11-380B4.3
	FSTL4
	KB-1517D11.4
	RP11-1008C21.1
	CA3
	CYP26B1
	EWSAT1
	IDS
	SCN7A
	CD209
	NKAPL
	XG
	SYNPR
	SOWAHB
	WFIKKN2
	RP5-1157M23.2
	GABRB3
	GABBR1
	PROX1
	FNDC7
	SV2B
	PPM1H
	PKD1L2
	RP4-713B5.2
	ACVR2B
	FLRT3
	SERPINE1
	LINC00282
	SEZ6L
	KCNK10
	FSTL5
	DNM1P51
	CYP27C1
	GRM7
	SNRPE
	SLC13A5
	EXTL1
	AKAP5
	GBP3
	ARC
	FBXL16
	CNTNAP5
	HRH2
	CYP3A5
	ALDH1A3
	HPR
	SMTNL1
	CDK6
	KCNJ9
	PCDHGA11
	RN7SL4P
	LDLRAD2
	KIAA1217
	ATP6V1G2
	RLTPR
	MAGEL2
	C2CD4C
	SLC29A2
	CDH7
	SNAP25
	SHANK2
	TMEM132C
	FBLN1
	CAMK2B
	TNF
	MX1
	CDH18
	GRIP1
	ACKR4
	RGS6
	TIGIT
	SGSM1
	RNF144A-AS1
	FRMPD4
	NGFR
	FGF13
	ITGA11
	UNC80
	RP11-863P13.4
	RNF212
	TPTEP1
	JPH2
	KCNV1
	BEND3P3
	IQSEC3
	SLITRK1
	RP11-416N2.4
	NECAB2
	ATP2B2
	DLGAP1-AS5
	ILDR2
	RP11-745C15.2
	FAM196A
	EDN3
	KCND3
	FERMT1
	NALCN
	RIMS3
	CXCR2P1
	KLHL34
	IL32
	DGKE
	ADAMTSL5
	DSTYK
	IMPA1P
	PROX1-AS1
	RP5-1120P11.1
	RIMBP2
	SIX2
	CPB2-AS1
	PRMT8
	KIAA1107
	CHD5
	IGSF9B
	2023-03-04
	SPATA12
	KCNMB1
	GABRG2
	CSMD3
	RP11-1134I14.8
	RTN4RL2
	BAI1
	AK5
	RP11-521D12.5
	PITPNM3
	NTN4
	CPS1
	B4GALT6
	NAPB
	KCNB1
	UNC13C
	SHH
	EPHA7
	RP5-1007F24.1
	GABRB2
	ZNF37BP
	GABRA5
	SLIT3
	RGS7
	SBSPON
	FAM167A
	VWA5B2
	NPM2
	TPTE2P5
	HMP19
	GALNT8
	GRIN2B
	NRXN3
	RIMS2
	NPTX1
	RP11-323P17.2
	HS6ST2
	PDGFRA
	C1orf115
	SHANK1
	STXBP1
	ETV4
	ART3
	PRRT1
	SVOP
	AC015933.2
	PCDHB4
	DOC2B
	ARHGAP36
	HOOK1
	EPHB6
	GLI1
	TNNT2
	CRTAC1
	SCN8A
	FAM131C
	KCNQ3
	ANKRD33B
	AC002454.1
	GRIA1
	FAM19A1
	SPRY4
	CCDC85A
	POM121L9P
	STXBP5
	SPAG6
	KCNC2
	MYH11
	KCTD16
	CDH19
	VAX1
	SOWAHA
	HS6ST3
	CDCP1
	RP11-146D12.2
	XKRX
	CITED4
	COL26A1
	GRM4
	B3GALT5-AS1
	NEGR1
	SLC7A4
	SNRPEP4
	SHISA7
	STX1B
	SLPI
	NEFL
	DLGAP2
	ENC1
	PCDHGB3
	AIM2
	RP11-513G11.4
	PAK3
	ANK3
	GFRA1
	CACNG2
	RP11-809N8.5
	REPS2
	SIX1
	LINC01206
	H2AFY2
	TGM3
	SLC6A13
	CDH12
	RP11-434B12.1
	GSDMC
	ZMAT4
	LINC00880
	GALNT9
	TBX1
	LINGO1
	COL19A1
	CDKL5
	RP11-588G21.2
	GAD2
	PTER
	RP11-159K7.2
	RUNX1T1
	CCND1
	VGF
	CABLES1
	LRFN2
	LY86-AS1
	SIGLEC1
	SLC9A2
	ATP8A2
	IGHA2
	LINC01314
	CDK5R2
	RP11-999E24.3
	NPY1R
	RP11-469H8.6
	HIST1H3G
	ANKRD34A
	HAGLROS
	BCL11A
	PCDH15
	TAC1
	SYT7
	GABRG3
	ATP2B3
	PDZD4
	KCNK1
	SST
	RP11-454H19.2
	HNRNPKP3
	42983
	OLIG1
	SV2C
	AC005532.5
	LINC01234
	LRRC15
	TCF15
	DIRAS2
	WBSCR17
	RSPO3
	HAR1A
	ANO3
	KCNIP2
	CTSH
	GSTT2
	TMOD2
	MAP7D2
	AGAP1
	JPH4
	GRHL3
	RP4-764D2.1
	RP11-538D16.2
	RHOV
	SLC5A9
	ABCG4
	ALDOB
	MEGF11
	KCNAB1
	TMEM132D
	DLK1
	GPR1
	RP11-467L24.1
	CALY
	HHIPL2
	HTR5A
	RP11-150O12.6
	RP11-161H23.9
	SSTR3
	RAPSN
	RP1-63G5.5
	HTR2A
	RP11-1263C18.1
	RP11-127B20.2
	SNCA
	SCNN1G
	HADHAP1
	TSPYL5
	EFCAB1
	AC093609.1
	GS1-72M22.1
	ERC2
	PYGM
	LINC00641
	LINC00907
	CAMK1G
	NR2F2-AS1
	SLIT2
	KCNK5
	TRHDE
	CCKBR
	PDE1B
	RP11-13A1.1
	RIMS1
	DOK6
	SLC30A3
	RP11-742D12.2
	HSPB7
	HKDC1
	RP11-395I6.3
	CSMD1
	PLEKHH2
	MCF2L2
	KBTBD12
	LINC00622
	PNMA3
	LINC01122
	PCDHGA12
	ACTRT3
	RP11-42O15.3
	UBD
	TSFM
	SLC17A7
	RELN
	SHANK3
	AATBC
	MACROD2
	RP11-362J17.1
	RASGRF2
	RP11-338N10.1
	DCTN1-AS1
	RP11-430C7.5
	ANKRD55
	UBL4B
	HS3ST4
	RP11-25I15.3
	TFPI2
	TSHR
	AC010980.2
	RP11-571M6.18
	AMER3
	KCNK12
	ADAM11
	CELF3
	FRMPD2
	B3GALT1
	RGS7BP
	FOXD2-AS1
	ATOH7
	BACH2
	RXFP1
	TNFSF14
	ME1
	SLC35F3
	CTD-2311M21.2
	RP11-288L9.4
	SULT4A1
	RP11-131L12.4
	RP11-482M8.3
	CUX2
	PLEKHA6
	KB-1460A1.5
	RAPGEF4-AS1
	AP000344.4
	WNT10B
	MAPK4
	LRRC73
	GLP2R
	KIF3C
	RP11-150O12.1
	KHDRBS2
	RUNDC3A
	PCSK2
	GAD1
	IGKV4-1
	RP11-314B1.2
	RP11-286B14.1
	GABRA3
	JPH3
	MAP3K1
	RP11-449D8.5
	RP11-597D13.9
	COCH
	HDC
	SYT16
	USP44
	FAM180A
	ZC3H11B
	SLC28A1
	GCNT1
	RP11-496I9.1
	SNAP91
	PPP4R4
	CELF4
	AKT3
	LRTM2
	RAPGEF4
	PLK5
	OLFML1
	KIF5C
	CBLN2
	AC016735.2
	MIR3151
	ZC3H12B
	PPP1R17
	CNKSR2
	RP11-370I10.12
	BEND4
	ADARB2
	AC140912.1
	AGAP2
	SYT4
	CNTN6
	SYNGR1
	MAL2
	PDE1A
	TEX15
	SATB1-AS1
	CHAD
	CLIC6
	HSPA12A
	NPTXR
	FGF14
	BEX5
	CACNA1I
	SLIT1
	GABRA1
	GLS2
	FZD10-AS1
	ELMOD1
	CASKIN1
	RP11-701H24.3
	GPR123
	IGJ
	LINC01561
	RPH3A
	XYLT1
	MAP3K9
	RIPPLY2
	GAPDHP68
	EPCAM
	HMGA2
	GPR61
	ADCY1
	MDM4
	MIR210HG
	SLC6A17
	GRID1
	C2CD4A
	EMX1
	ALPK2
	FLRT1
	RP11-436D23.1
	RP11-764K9.4
	C4orf50
	BEAN1
	BCL2L14
	MLK4
	SNCB
	MIR4697HG
	HECW1
	AJAP1
	CA7
	CACNA2D2
	GRIN3A
	DGKK
	SYP
	SLC4A10
	AMZ1
	SCN3B
	SYN2
	B3GALT2
	EEF1A2
	BEST3
	C12orf54

## Sheet: cic_mut_idhMut_codel
Splicing level	Gene level	Common
ETV1	ETV1	ETV1
SHC4	C16orf74
LRRC4C	CREB3L1
	C6orf118
	CD44
	RP11-321G12.1
	RYR3
	RGS9
	GSG1L
	CDCA7L
	FXYD2
	KIF26B
	RP11-259K15.2
	PRCP
	C1orf106
	BMP6
	FNDC7
	ARSI
	NPPA
	MSTN
	TACR3
	FOXP4
	BTBD16
	MYZAP
	FOXD2
	KCNG1
	AC006042.6
	SPRY4-IT1
	LECT1
	COL9A1
	TGFB2
	RP11-693J15.5
	KCNK2
	S100A3
	PCDHGB4
	PPP1R42
	EHF
	SLC35F1
	PCDHGA11
	C1R
	IL17D
	LINC01554
	CTD-2296D1.2
	MOXD1
	LANCL3
	MATN2
	CTD-2653D5.1
	CTA-796E4.4
	SMIM5
	TREX2
	HTR1A
	CH17-437K3.1
	TIGIT
	LINC00964
	RP11-750B16.1
	ATP8B4
	NAT8
	SOD2
	AC018647.3
	TNC
	COL23A1
	GLDN
	LINC00639
	GADD45G
	EPN2
	F2RL2
	PDE1C
	TLE6
	LRRN4CL
	HTR4
	CTD-2318O12.1
	TGFB2-AS1
	FST
	MET
	FAM196A
	COL20A1
	SPSB4
	RP11-50D16.4
	WSCD1
	RP11-848P1.9
	LINC00609
	RPS20P22
	RP11-164P12.5
	OGN
	RP11-66B24.7
	SCARA5
	PCDHGC4
	PRG4
	ETV5
	DES
	ASPA
	ABCC3
	RANBP3L
	EPN2-AS1
	ONECUT1
	FAM184B
	FAHD2B
	RP11-424M24.3
	DUOXA1
	FGFBP3
	CDK15
	DUSP6
	RP1-63G5.7
	MMD2
	ELFN2
	GLDCP1
	C7orf57
	DMKN
	PDGFRA
	ETV4
	EPHA2
	CTA-796E4.3
	PLEKHA4
	FAM178B
	RARRES2
	FBN3
	TMEM220-AS1
	AE000661.37
	PLN
	SPRY4
	RGS8
	RP11-343J3.2
	DACH1
	SLC5A5
	AC004899.3
	RPLP1P6
	RHOU
	SYNDIG1L
	GAL3ST2
	RP11-179A16.1
	NOV
	IGKC
	B3GALT5-AS1
	PCDH20
	DMRTA1
	FBN2
	CD5L
	GFPT2
	ANXA13
	GBP7
	RP11-497H17.1
	GPRC5A
	ITGB4
	IL21R
	GFRA1
	RP11-44M6.3
	KRT5
	SIX1
	RP11-158J3.2
	ANXA8L1
	CHST9
	RP11-475J5.4
	DUSP4
	EVI2A
	HLA-DOB
	CCND1
	ISM1
	EXPH5
	RP4-569M23.2
	ALK
	RP3-325F22.5
	RASGRF1
	RP11-373E16.3
	IL15
	IGFBP6
	GCNT2
	NFIA-AS2
	RP11-82L18.2
	PLEKHG4
	RP11-404G16.2
	RP11-432J3.4
	NCAN
	NEUROD1
	TCAF2
	PALM3
	WIF1
	GDF10
	CTSH
	AP000345.1
	CHRNA4
	LAMP3
	RP11-424C20.2
	CRYBG3
	LUZP2
	LINC01426
	RP11-319E12.2
	CPA4
	RP11-823E8.3
	TMEM132D
	LARS2-AS1
	NOD2
	PIRT
	SFN
	RP11-559N14.5
	RP13-735L24.1
	TSPAN8
	RUFY4
	RAPSN
	RP1-63G5.5
	LTK
	MMP16
	THSD4
	LINGO2
	RP11-70D24.2
	LINC00689
	SLC13A3
	NPNT
	SPRED2
	TIMP4
	C3orf67-AS1
	ANG
	RP11-996F15.2
	COL2A1
	RP11-698N11.2
	GLIS3
	CDKN2B
	CCDC152
	CDH15
	UHRF1
	CA10
	TF
	DDIT4L
	CHST11
	KLF5
	ADCY8
	BARX2
	PCDHGA12
	ITGA2
	TACSTD2
	SLC13A4
	S100A6
	RELN
	RP11-1109F11.5
	GJB2
	RP11-431J24.2
	ANKRD55
	JAKMIP2-AS1
	LINC01315
	GEM
	SCEL
	C21orf62
	FZD10
	RP11-148O21.2
	STAB2
	MRGPRF
	HHLA2
	RBP1
	SPTSSB
	FOXD2-AS1
	DUOX2
	NRG1
	AC010890.1
	PLS3
	SGCG
	ANKRD18CP
	FBXO32
	PCDHA7
	PCDHGA6
	RNU6-1028P
	OXTR
	NXPH1
	SHC3
	LINC01411
	RP11-243A14.1
	AP000344.4
	KIAA1456
	RP11-599J14.2
	RP11-48G14.3
	LTF
	RP11-218C14.8
	FLNC
	ETS1
	RP11-613D13.8
	AC009404.2
	MYOT
	RP11-326C3.11
	CTNNA3
	TRHDE-AS1
	S100A2
	GNG12
	CHODL
	FAM180A
	CST3
	HUNK
	IGHG1
	CDC14C
	MAFF
	SERPINA5
	LY96
	SGMS2
	ECEL1
	RP11-286E11.1
	FXYD3
	RP11-864I4.4
	PDE6B
	CTD-2005H7.2
	RP11-814P5.1
	BEND4
	LINC00865
	NPFFR1
	TRIB2
	AMPD3
	HGF
	AC140912.1
	AKR1C2
	TNNC1
	TTC16
	PDZD2
	COL4A3
	NEB
	RNASE4
	NPPA-AS1
	RP11-503N18.1
	SEMA3C
	ZSWIM4
	AC104653.1
	TLE2
	RP11-1109F11.3
	RPS3AP5
	CH25H
	KRT86
	SLIT1
	FZD10-AS1
	INMT
	ADRA1A
	P2RX1
	ESRRG
	EN2
	TEKT3
	RP4-815D20.1
	MSX2
	CR1
	OR7D2
	CTB-35F21.4
	AC005592.2
	PDE4B
	MYT1
	NUP210
	TNK2-AS1
	EFEMP1
	RAB11FIP1
	MBNL3
	S100A10
	ELFN1
	B3GAT2
	ZBTB8B
	RP11-615I2.2
	SPATA3-AS1
	PHEX
	TGM5
	FGFRL1
	IQGAP2
	MYOD1

## Sheet: tp53_mut_all
Splicing	Gene	Common	Splicing only	Gene only
FARP1	FARP1	FARP1	DDT	ANKRD45
C15orf27	C15orf27	C15orf27	MTHFD2L	FSTL1
AK7	AK7	AK7	DLEU7	CTD-2636A23.2
LIMS2	LIMS2	LIMS2	B9D1	RP11-66B24.4
PDZRN3	PDZRN3	PDZRN3	BTN2A1	CREB3L1
AHCYL1	AHCYL1	AHCYL1	SP140L	RP11-785G17.1
HP	HP	HP	RNF14	ALG1L7P
KIAA0226L	KIAA0226L	KIAA0226L	FRY	RIT2
MEIS1	MEIS1	MEIS1	LHFPL2	HPSE2
C6orf141	C6orf141	C6orf141	CDC25B	PCDHB15
CLDN10	CLDN10	CLDN10	PALLD	TMEM216
GCNT2	GCNT2	GCNT2	CLTA	KCNMA1
PCDH11X	PCDH11X	PCDH11X	C6orf123	AC016582.2
PARVB	PARVB	PARVB	PDCD5	FAM153A
ACAN	ACAN	ACAN	SMYD3	GRAP2
MDFI	MDFI	MDFI	GNAS	KCNMB2-AS1
KIF1B	KIF1B	KIF1B	MFF	RP5-1031D4.2
RHBDL1	RHBDL1	RHBDL1	ABR	ITGA5
C1S	C1S	C1S	MIB2	AC097724.3
SDSL	SDSL	SDSL	PCBP4	GOLT1A
HS3ST3B1	HS3ST3B1	HS3ST3B1	SRSF11	C10orf25
PLAT	PLAT	PLAT	LRRC4C	CYP26A1
TTC39A	TTC39A	TTC39A	COL18A1	UBXN10-AS1
ERBB2	ERBB2	ERBB2	RSRC1	ZNF492
ABCB9	ABCB9	ABCB9	USP42	GLT1D1
LGALS3	LGALS3	LGALS3	PPFIA3	CYP11A1
DBNDD1	DBNDD1	DBNDD1	PTMS	HSPB1
APOD	APOD	APOD	RASSF5	RP11-31F15.2
EPS8L2	EPS8L2	EPS8L2	POLDIP3	STOX1
NRXN3	NRXN3	NRXN3	MUTYH	AEN
ANKRD33B	ANKRD33B	ANKRD33B	ZNF655	PTPRR
DEDD2	DEDD2	DEDD2	RARB	ADAM12
PMP22	PMP22	PMP22	ARAP1	SLC52A1
PLEKHA5	PLEKHA5	PLEKHA5	DRAM2	NAALAD2
C1QTNF1	C1QTNF1	C1QTNF1	RABEP2	RNU4-2
DRG2	DRG2	DRG2	FUBP1	GALNT3
BEAN1	BEAN1	BEAN1	RPP14	PAK1
RPL39L	RPL39L	RPL39L	ARMC6	SSC4D
PTK2B	PTK2B	PTK2B	PHACTR1	FRAS1
SLC22A18	SLC22A18	SLC22A18	MMP23B	GDF15
FBN2	FBN2	FBN2	ARFRP1	TPI1P1
NEDD4	NEDD4	NEDD4	CHRNB1	CYCS
TMEM159	TMEM159	TMEM159	NDRG2	C1RL
STEAP3	STEAP3	STEAP3	C21orf49	SLC6A11
PAK6	PAK6	PAK6	ASTN2	STYK1
CRYAB	CRYAB	CRYAB	ZNF254	AC010729.2
FAM86B1	FAM86B1	FAM86B1	TAB2	AP000230.1
TNFRSF11B	TNFRSF11B	TNFRSF11B	KIF4A	LPO
PINLYP	PINLYP	PINLYP	DLGAP1	NTSR1
ECE2	ECE2	ECE2	UBALD1	FTH1P2
RCAN2	RCAN2	RCAN2	NSMF	HS3ST3A1
MMAB	MMAB	MMAB	GRIA1	CPXM2
MEF2BNB-MEF2B	MEF2BNB-MEF2B	MEF2BNB-MEF2B	FDFT1	RP1-197B17.7
RPL22L1	RPL22L1	RPL22L1	FGF12	PRKCG
FAM149A	FAM149A	FAM149A	CHN2	NOS2
CCNL2	CCNL2	CCNL2	RNF150	LYG1
SLC27A1	SLC27A1	SLC27A1	BCS1L	C15orf48
UNC79	UNC79	UNC79	MEF2B	RP11-439C15.4
SULT1A1	SULT1A1	SULT1A1	BCAR3	SLC2A5
CELF3	CELF3	CELF3	MAST4	LINC00683
FGF14	FGF14	FGF14	MAN2C1	TRIM74
GRB10	GRB10	GRB10	PTGIR	FNBP1L
BDH1	BDH1	BDH1	PLS3	RGN
S100A4	S100A4	S100A4	2023-09-06	PON3
ADORA1	ADORA1	ADORA1	MBD2	DCLK3
SPTB	SPTB	SPTB	C17orf62	RP11-776H12.1
MKRN3	MKRN3	MKRN3	NAA40	NWD1
C11orf63	C11orf63	C11orf63	TBC1D3	SOD2
CENPV	CENPV	CENPV	DPP6	DIRAS1
ARHGAP6	ARHGAP6	ARHGAP6	ZNF215	HCN1
SARDH	SARDH	SARDH	BIN1	RP11-399O19.9
ETV5	ETV5	ETV5	ALS2	KCNK3
FAM221A	FAM221A	FAM221A	GSG1L	EPN2
ECHDC2	ECHDC2	ECHDC2	AK1	PDE1C
RRM2B	RRM2B	RRM2B	CGREF1	GDA
PCSK5	PCSK5	PCSK5	WDR61	AQP9
C2orf50	C2orf50	C2orf50	CECR1	XK
ANK3	ANK3	ANK3	PPP2R4	SLC15A2
SHC4	SHC4	SHC4	CCDC103	SLC4A8
GSDMD	GSDMD	GSDMD	RPLP0	CHRM5
CNPY1	CNPY1	CNPY1	MFSD7	FGFR1
HCAR1	HCAR1	HCAR1	SLC35F5	PHYHIP
SNX21	SNX21	SNX21	FAM19A5	RPL4P6
IL11RA	IL11RA	IL11RA	SSBP3	BANK1
DDT	ANKRD45		SH3TC2	GOT1
MTHFD2L	FSTL1		TSKU	GPR143
DLEU7	CTD-2636A23.2		EEF1D	RP11-80H8.4
B9D1	RP11-66B24.4		CSGALNACT1	WSCD1
BTN2A1	CREB3L1		MRPL55	PCSK1
SP140L	RP11-785G17.1		PLCD1	GRM2
RNF14	ALG1L7P		IQCJ-SCHIP1	HOXA1
FRY	RIT2		C14orf79	FER1L5
LHFPL2	HPSE2		PLSCR1	RP11-180N14.1
CDC25B	PCDHB15		UBXN11	FLJ26850
PALLD	TMEM216		ABCC5	SSBP3-AS1
CLTA	KCNMA1		TRNT1	LRRN2
C6orf123	AC016582.2		SYNE1	EVC
PDCD5	FAM153A		RPS6KL1	RP1-193H18.3
SMYD3	GRAP2		EXTL3	ARPP21-AS1
GNAS	KCNMB2-AS1		DHRS4L2	CXCL13
MFF	RP5-1031D4.2		ZFP2	ENDOU
ABR	ITGA5		CELF2	HOXA13
MIB2	AC097724.3		MTA1	SUSD2
PCBP4	GOLT1A		PDE4B	NFIA
SRSF11	C10orf25		SPATA6L	FIBCD1
LRRC4C	CYP26A1		SYBU	PCOLCE
COL18A1	UBXN10-AS1		CAMTA2	RP1-140K8.5
RSRC1	ZNF492		CCDC180	RP1-257C22.2
USP42	GLT1D1		SNAPC2	RP11-195F19.9
PPFIA3	CYP11A1		LCP2	CXADR
PTMS	HSPB1		NEURL4	DMC1
RASSF5	RP11-31F15.2		C1orf194	LINC00698
POLDIP3	STOX1		PPA2	KLHL2P1
MUTYH	AEN		DYNC2LI1	RP11-181G12.2
ZNF655	PTPRR		RPS6KA1	GPR153
RARB	ADAM12		SSPN	ARL4A
ARAP1	SLC52A1		LAMC2	RP11-350N15.6
DRAM2	NAALAD2		SH3BP1	CCDC64
RABEP2	RNU4-2		UBE2D4	ITGA3
FUBP1	GALNT3		RPL37A	ACTBP2
RPP14	PAK1		MBP	TMC3-AS1
ARMC6	SSC4D		CFLAR	RP11-867G23.10
PHACTR1	FRAS1		TRAK1	LPAR4
MMP23B	GDF15		DMD	MAP1LC3C
ARFRP1	TPI1P1		MRPS25	POU3F1
CHRNB1	CYCS		PTGR2	ENTPD3
NDRG2	C1RL		LRRC46	SIGLEC8
C21orf49	SLC6A11		HARS2	RP4-794I6.4
ASTN2	STYK1		NSMAF	ACSL3
ZNF254	AC010729.2		RPS25	CTBP2P8
TAB2	AP000230.1		SORBS3	HIGD1B
KIF4A	LPO		SEMA6B	GPC5
DLGAP1	NTSR1		ETV1	AC004448.5
UBALD1	FTH1P2		FKBP11	AGBL4
NSMF	HS3ST3A1		CCDC148	CPNE5
GRIA1	CPXM2		DTNA	CPNE4
FDFT1	RP1-197B17.7		MAFF	RNF32
FGF12	PRKCG		CRB1	GPR37L1
CHN2	NOS2		PHKB	RP11-337C18.8
RNF150	LYG1		KMT2C	PSMA6P1
BCS1L	C15orf48		VGLL4	RP11-343N15.2
MEF2B	RP11-439C15.4		ZNF280D	RP4-575N6.4
BCAR3	SLC2A5		RBMS1	RFPL2
MAST4	LINC00683		MEF2C	TEKT1
MAN2C1	TRIM74		DNASE1	SEL1L3
PTGIR	FNBP1L		ZSCAN18	KCNA1
PLS3	RGN		CEP70	SRRM4
2023-09-06	PON3		CTNND2	TRAF5
MBD2	DCLK3		C2orf73	PNMA6A
C17orf62	RP11-776H12.1		GINS3	SLC1A7
NAA40	NWD1		ARHGEF7	RRN3P2
TBC1D3	SOD2		CA14	ANO5
DPP6	DIRAS1		ARPP21	FTH1P5
ZNF215	HCN1		PHACTR3	SHROOM1
BIN1	RP11-399O19.9		MXRA8	LTBP4
ALS2	KCNK3		LRTOMT	GFPT2
GSG1L	EPN2		PLK1	TSPAN13
AK1	PDE1C		LDLRAD4	KCNC1
CGREF1	GDA		GNPDA1	STARD5
WDR61	AQP9		NDUFS8	DYSF
CECR1	XK		MGAT1	GBP7
PPP2R4	SLC15A2		ZNF692	FOXJ1
CCDC103	SLC4A8		ANKAR	RP1-239B22.5
RPLP0	CHRM5		KIF18B	SLC27A3
MFSD7	FGFR1		CPSF3L	Z93241.1
SLC35F5	PHYHIP		DCLK1	PCDHA13
FAM19A5	RPL4P6		ZIM2	SIAH3
SSBP3	BANK1		CELF6	CNGA3
SH3TC2	GOT1		ARHGAP33	CD38
TSKU	GPR143		FAM156B	RIPK4
EEF1D	RP11-80H8.4		TCF12	TMEM63C
CSGALNACT1	WSCD1		SGIP1	NEFH
MRPL55	PCSK1		RAPGEFL1	PGBD5
PLCD1	GRM2		AKR1C2	MYL12A
IQCJ-SCHIP1	HOXA1		C2orf81	AC006466.5
C14orf79	FER1L5		TSHZ2	FGF17
PLSCR1	RP11-180N14.1		ZNF138	DUSP4
UBXN11	FLJ26850		OGG1	IL17RC
ABCC5	SSBP3-AS1		DYM	HS3ST1
TRNT1	LRRN2		DLG3	DMTN
SYNE1	EVC		FABP3	GRAMD2
RPS6KL1	RP1-193H18.3		ALG13	MLLT4-AS1
EXTL3	ARPP21-AS1		GSN	CORO2A
DHRS4L2	CXCL13		DGKZ	ETNK2
ZFP2	ENDOU		ELN	APOE
CELF2	HOXA13		TCTN1	CABP1
MTA1	SUSD2		ROBO1	ANGPT4
PDE4B	NFIA		TTC39C	BPIFB2
SPATA6L	FIBCD1		TMUB2	GMPR
SYBU	PCOLCE		C14orf159	RP11-547D24.1
CAMTA2	RP1-140K8.5		SIPA1L1	KIAA1211L
CCDC180	RP1-257C22.2		FLNB	RP11-82L18.2
SNAPC2	RP11-195F19.9		VDAC3	SYT13
LCP2	CXADR		LCA5	FRMD5
NEURL4	DMC1		CD46	B3GNT7
C1orf194	LINC00698		ZNF195	RP11-481H12.1
PPA2	KLHL2P1		ELP3	RASA4B
DYNC2LI1	RP11-181G12.2		BHLHB9	GDF10
RPS6KA1	GPR153		SEMA4B	OPHN1
SSPN	ARL4A		GLYCTK	SLC6A7
LAMC2	RP11-350N15.6		F8	FABP5
SH3BP1	CCDC64		RAPGEF4	DNM1
UBE2D4	ITGA3		FUZ	FAM182B
RPL37A	ACTBP2		FBXL19	RP11-588K22.2
MBP	TMC3-AS1		GRAMD1A	ATOH8
CFLAR	RP11-867G23.10		HSD11B1L	CTD-2195M15.1
TRAK1	LPAR4		FOXK1	SYT12
DMD	MAP1LC3C		HMGA2	PIRT
MRPS25	POU3F1		EIF4G1	RBFOX1
PTGR2	ENTPD3		ACAP1	FBXL19-AS1
LRRC46	SIGLEC8		NCKAP1	SERPING1
HARS2	RP4-794I6.4		PHLDB1	XXbac-B135H6.15
NSMAF	ACSL3		EML2	CTD-3116E22.8
RPS25	CTBP2P8		TBC1D3F	MMP16
SORBS3	HIGD1B		PRKCSH	FAM159A
SEMA6B	GPC5		ABCG2	ABHD2
ETV1	AC004448.5		RNF220	AP000688.14
FKBP11	AGBL4		COQ6	QPRT
CCDC148	CPNE5		TNC	HPCA
DTNA	CPNE4		PML	FAM162B
MAFF	RNF32		PCDH11Y	DUSP5
CRB1	GPR37L1		SP100	TRIM29
PHKB	RP11-337C18.8		NUCB2	RP11-167H9.3
KMT2C	PSMA6P1		CERS5	AC006042.8
VGLL4	RP11-343N15.2		EPB41L2	CDS1
ZNF280D	RP4-575N6.4		ZNF283	RAB3A
RBMS1	RFPL2		TIMM10	C1QL1
MEF2C	TEKT1		TMPRSS5	STPG1
DNASE1	SEL1L3		KCNAB2	C1orf168
ZSCAN18	KCNA1		CCDC53	TMEM151B
CEP70	SRRM4		ABAT	GPD1
CTNND2	TRAF5		FMO5	FAM110C
C2orf73	PNMA6A		CORIN	CDH15
GINS3	SLC1A7		TMCC1	ADAM19
ARHGEF7	RRN3P2		PC	EMX2
CA14	ANO5		EXD3	CD6
ARPP21	FTH1P5		SERHL2	KCNK15-AS1
PHACTR3	SHROOM1		KCNIP4	PTRF
MXRA8	LTBP4		TTLL3	PRPS2
LRTOMT	GFPT2		FAM210A	POLR2J4
PLK1	TSPAN13		CADM1	GUCY2C
LDLRAD4	KCNC1		PTPRO	RNF39
GNPDA1	STARD5		RHBDL2	NPR1
NDUFS8	DYSF		FAM211B	DNAH11
MGAT1	GBP7		RARG	EN1
ZNF692	FOXJ1		MLH3	PNLDC1
ANKAR	RP1-239B22.5		ROBO2	BARX2
KIF18B	SLC27A3		C19orf57	DAO
CPSF3L	Z93241.1		TLE6	AC009501.4
DCLK1	PCDHA13		ST3GAL3	F7
ZIM2	SIAH3		PLD3	RGS4
CELF6	CNGA3		SLC6A9	RP11-506K6.4
ARHGAP33	CD38		MEF2BNB	EDNRA
FAM156B	RIPK4		RGMA	PAQR9-AS1
TCF12	TMEM63C		PLB1	RP11-385G16.1
SGIP1	NEFH		SPATA13	PPP2R5A
RAPGEFL1	PGBD5		ATP5C1	TFR2
AKR1C2	MYL12A		SMARCA2	FYB
C2orf81	AC006466.5		ANAPC15	RUNDC3A-AS1
TSHZ2	FGF17		PRDM15	PTPN5
ZNF138	DUSP4		RAMP2	CYP1A1
OGG1	IL17RC		ACTA2	PABPC1P4
DYM	HS3ST1		SAA2	FSIP1
DLG3	DMTN		CTNNA2	LINC01270
FABP3	GRAMD2		FAM120B	AKR1B15
ALG13	MLLT4-AS1		TM4SF19	RYR1
GSN	CORO2A		ATP2A2	CHST6
DGKZ	ETNK2		NPL	RP11-536C12.1
ELN	APOE		GRIA2	RP11-800A3.7
TCTN1	CABP1		ARNT2	DPYD
ROBO1	ANGPT4			MT3
TTC39C	BPIFB2			MYO5C
TMUB2	GMPR			RP11-113E21.3
C14orf159	RP11-547D24.1			LIF
SIPA1L1	KIAA1211L			OXTR
FLNB	RP11-82L18.2			CNTFR
VDAC3	SYT13			RP11-66D17.5
LCA5	FRMD5			RP11-701H24.7
CD46	B3GNT7			RP11-599J14.2
ZNF195	RP11-481H12.1			RIIAD1
ELP3	RASA4B			AFAP1L1
BHLHB9	GDF10			PALM2
SEMA4B	OPHN1			FGFR3
GLYCTK	SLC6A7			LGI4
F8	FABP5			RP11-216L13.21
RAPGEF4	DNM1			MFAP5
FUZ	FAM182B			OPRK1
FBXL19	RP11-588K22.2			RP11-148L24.1
GRAMD1A	ATOH8			CNTN2
HSD11B1L	CTD-2195M15.1			FGF1
FOXK1	SYT12			TKTL1
HMGA2	PIRT			DUTP6
EIF4G1	RBFOX1			CHRM1
ACAP1	FBXL19-AS1			CST3
NCKAP1	SERPING1			CHRNB2
PHLDB1	XXbac-B135H6.15			TP73-AS1
EML2	CTD-3116E22.8			CHI3L1
TBC1D3F	MMP16			DBH
PRKCSH	FAM159A			SEZ6
ABCG2	ABHD2			RP11-70L8.4
RNF220	AP000688.14			SAPCD2
COQ6	QPRT			VTCN1
TNC	HPCA			ECEL1
PML	FAM162B			SLC10A4
PCDH11Y	DUSP5			LINC01579
SP100	TRIM29			RP11-439A17.9
NUCB2	RP11-167H9.3			PLA2R1
CERS5	AC006042.8			AC091878.1
EPB41L2	CDS1			RP5-1119A7.17
ZNF283	RAB3A			ULBP3
TIMM10	C1QL1			CDH8
TMPRSS5	STPG1			KRT222
KCNAB2	C1orf168			RP11-673E1.1
CCDC53	TMEM151B			ADAMTS2
ABAT	GPD1			AC005534.8
FMO5	FAM110C			SPRY2
CORIN	CDH15			OSR2
TMCC1	ADAM19			CTB-51J22.1
PC	EMX2			PKIB
EXD3	CD6			COLEC11
SERHL2	KCNK15-AS1			RP11-503N18.1
KCNIP4	PTRF			C15orf59
TTLL3	PRPS2			SLAIN1
FAM210A	POLR2J4			LINC00943
CADM1	GUCY2C			GALNT18
PTPRO	RNF39			METTL12
RHBDL2	NPR1			TBX2-AS1
FAM211B	DNAH11			GPRC5C
RARG	EN1			COLCA1
MLH3	PNLDC1			CATIP
ROBO2	BARX2			RP11-277P12.9
C19orf57	DAO			VWA1
TLE6	AC009501.4			IL27RA
ST3GAL3	F7			STON1
PLD3	RGS4			CPAMD8
SLC6A9	RP11-506K6.4			RP1-149A16.3
MEF2BNB	EDNRA			AHNAK
RGMA	PAQR9-AS1			NDNF
PLB1	RP11-385G16.1			RGS14
SPATA13	PPP2R5A			PERP
ATP5C1	TFR2			ANXA2P2
SMARCA2	FYB			RTN4RL1
ANAPC15	RUNDC3A-AS1			LPIN3
PRDM15	PTPN5			KRT17
RAMP2	CYP1A1			CH17-472G23.4
ACTA2	PABPC1P4			RBPMS
SAA2	FSIP1			CHRNA2
CTNNA2	LINC01270			RSPO2
FAM120B	AKR1B15			FAM225B
TM4SF19	RYR1			MLIP
ATP2A2	CHST6			RP4-789D17.5
NPL	RP11-536C12.1			KCNA4
GRIA2	RP11-800A3.7			LOXL1
ARNT2	DPYD			SORBS2
	MT3			SORCS2
	MYO5C			MEGF10
	RP11-113E21.3			UG0898H09
	LIF			SULT1A2
	OXTR			FAM83H
	CNTFR			CHL1-AS1
	RP11-66D17.5			RP11-85O21.2
	RP11-701H24.7			FAM229A
	RP11-599J14.2			IFI27
	RIIAD1			SLC39A12
	AFAP1L1			JADE1
	PALM2			SYTL5
	FGFR3			CDIPT-AS1
	LGI4			OLFML2A
	RP11-216L13.21			LINC01445
	MFAP5			CDHR1
	OPRK1			SOWAHB
	RP11-148L24.1			CSTA
	CNTN2			ZCCHC12
	FGF1			GRIK1-AS1
	TKTL1			SFRP2
	DUTP6			OSBPL10
	CHRM1			PPP1R1B
	CST3			RP11-61K9.3
	CHRNB2			PAX8-AS1
	TP73-AS1			C1orf145
	CHI3L1			LANCL2
	DBH			LAMB3
	SEZ6			PPL
	RP11-70L8.4			KCNJ6
	SAPCD2			PPARGC1A
	VTCN1			MAP3K7CL
	ECEL1			TNFAIP6
	SLC10A4			RPL10AP2
	LINC01579			CARD14
	RP11-439A17.9			ANKRD20A1
	PLA2R1			GGN
	AC091878.1			RP11-806K15.1
	RP5-1119A7.17			KCNK10
	ULBP3			BAALC-AS1
	CDH8			RNF182
	KRT222			FSTL5
	RP11-673E1.1			LINC00601
	ADAMTS2			RPE65
	AC005534.8			CD151
	SPRY2			AC008991.1
	OSR2			ANKRD62P1
	CTB-51J22.1			ATF4P3
	PKIB			LINC01114
	COLEC11			KIF25
	RP11-503N18.1			A2M-AS1
	C15orf59			MEIS3P2
	SLAIN1			PCDHGB4
	LINC00943			RP11-244H3.1
	GALNT18			SLC35F1
	METTL12			SYTL4
	TBX2-AS1			PITX1
	GPRC5C			RP11-16P20.3
	COLCA1			ADRB1
	CATIP			RP3-429G5.5
	RP11-277P12.9			LDLRAD2
	VWA1			PACSIN3
	IL27RA			CELSR3
	STON1			CATSPER1
	CPAMD8			CSRP1
	RP1-149A16.3			OAS1
	AHNAK			CMYA5
	NDNF			FETUB
	RGS14			CAMK2B
	PERP			TNF
	ANXA2P2			RP11-626P14.2
	RTN4RL1			AP000688.29
	LPIN3			RP11-389O22.1
	KRT17			GRIP1
	CH17-472G23.4			AC004540.4
	RBPMS			CADPS2
	CHRNA2			P2RX6P
	RSPO2			FRMPD4
	FAM225B			EEPD1
	MLIP			NGFR
	RP4-789D17.5			RP11-166N17.1
	KCNA4			SRMS
	LOXL1			RP11-863P13.4
	SORBS2			COL23A1
	SORCS2			LRRC2
	MEGF10			RP11-756A22.7
	UG0898H09			FTH1P8
	SULT1A2			SLC2A10
	FAM83H			MYCBPAP
	CHL1-AS1			LINC00960
	RP11-85O21.2			LINC00639
	FAM229A			AC105053.3
	IFI27			RGS20
	SLC39A12			PDGFD
	JADE1			PTCRA
	SYTL5			PSD2
	CDIPT-AS1			CYP2B7P
	OLFML2A			LXN
	LINC01445			RPS10-NUDT3
	CDHR1			ESPNL
	SOWAHB			PREX2
	CSTA			SYCE3
	ZCCHC12			LDLR
	GRIK1-AS1			PAX1
	SFRP2			RPS20P22
	OSBPL10			KCNG4
	PPP1R1B			ABCC2
	RP11-61K9.3			RIMBP2
	PAX8-AS1			LEF1-AS1
	C1orf145			TTC12
	LANCL2			RP11-532M24.1
	LAMB3			LINC01237
	PPL			PRMT8
	KCNJ6			METTL7B
	PPARGC1A			TCEAL6
	MAP3K7CL			MYOZ2
	TNFAIP6			DCT
	RPL10AP2			DLGAP1-AS4
	CARD14			RP11-800A3.4
	ANKRD20A1			AC083864.3
	GGN			BAI1
	RP11-806K15.1			KIT
	KCNK10			NTN4
	BAALC-AS1			ZNF518B
	RNF182			KRT8
	FSTL5			TMIGD2
	LINC00601			SHH
	RPE65			ENO4
	CD151			SVOPL
	AC008991.1			HAND2
	ANKRD62P1			RP11-966I7.2
	ATF4P3			C1orf115
	LINC01114			ETV7
	KIF25			TAC3
	A2M-AS1			CACYBPP2
	MEIS3P2			AC004019.13
	PCDHGB4			FTH1P16
	RP11-244H3.1			BZW1P2
	SLC35F1			XAF1
	SYTL4			MYCL
	PITX1			LINC01586
	RP11-16P20.3			SPP1
	ADRB1			RAB15
	RP3-429G5.5			SDR16C5
	LDLRAD2			TNNT2
	PACSIN3			FAM19A1
	CELSR3			RP11-345P4.6
	CATSPER1			CASC10
	CSRP1			PLAC9
	OAS1			TLX1
	CMYA5			PRSS30P
	FETUB			RGS8
	CAMK2B			WNT5A
	TNF			CTD-2591A1.1
	RP11-626P14.2			SECTM1
	AP000688.29			FTH1P10
	RP11-389O22.1			ACBD7
	GRIP1			LGALS4
	AC004540.4			BMP7
	CADPS2			LPPR4
	P2RX6P			ADAMTSL4
	FRMPD4			NRAP
	EEPD1			RP11-299G20.2
	NGFR			SLC25A34
	RP11-166N17.1			SLC7A4
	SRMS			LRCOL1
	RP11-863P13.4			SSC5D
	COL23A1			NEFL
	LRRC2			SNRPGP10
	RP11-756A22.7			CD2
	FTH1P8			TMEM176A
	SLC2A10			SCRT2
	MYCBPAP			ENTPD2
	LINC00960			WNT9A
	LINC00639			GRPEL2
	AC105053.3			SLMO2
	RGS20			EFCAB5
	PDGFD			RP11-678G14.3
	PTCRA			CACNG2
	PSD2			IL20RA
	CYP2B7P			LINC00928
	LXN			TLR5
	RPS10-NUDT3			HAS2
	ESPNL			LINC01206
	PREX2			EPHX4
	SYCE3			TMEM229A
	LDLR			RP11-438B23.2
	PAX1			NT5E
	RPS20P22			RP11-568K15.1
	KCNG4			GALNT9
	ABCC2			RP4-545L17.11
	RIMBP2			COL19A1
	LEF1-AS1			BEGAIN
	TTC12			GAD2
	RP11-532M24.1			CTC-458I2.2
	LINC01237			CTSK
	PRMT8			IGFBP2
	METTL7B			EIF4E1B
	TCEAL6			PIK3C2G
	MYOZ2			LRRC61
	DCT			NOTCH2
	DLGAP1-AS4			HNF4G
	RP11-800A3.4			AC004067.5
	AC083864.3			SLC9A2
	BAI1			CCL4
	KIT			RS1
	NTN4			RP11-314N13.9
	ZNF518B			FAM180B
	KRT8			S100B
	TMIGD2			AL592528.1
	SHH			LAMC3
	ENO4			RP11-651P23.5
	SVOPL			PCDH15
	HAND2			AC062028.1
	RP11-966I7.2			HPCAL4
	C1orf115			SYT7
	ETV7			RP11-531A24.5
	TAC3			CYP4F12
	CACYBPP2			GABRG3
	AC004019.13			USP43
	FTH1P16			KCNN3
	BZW1P2			RP11-404G16.2
	XAF1			PRF1
	MYCL			FAUP1
	LINC01586			MSS51
	SPP1			TPPP3
	RAB15			RNU6-529P
	SDR16C5			GPR157
	TNNT2			TYMS
	FAM19A1			EDA2R
	RP11-345P4.6			CD79B
	CASC10			PLCXD3
	PLAC9			NAP1L6
	TLX1			FMOD
	PRSS30P			SLC44A5
	RGS8			AL390877.1
	WNT5A			LUZP2
	CTD-2591A1.1			IGFN1
	SECTM1			DENND2A
	FTH1P10			RHOV
	ACBD7			CTC-439O9.1
	LGALS4			CPA4
	BMP7			RP11-823E8.3
	LPPR4			KCNAB1
	ADAMTSL4			RP11-467L24.1
	NRAP			HTR5A
	RP11-299G20.2			C1QTNF2
	SLC25A34			RP13-735L24.1
	SLC7A4			PDE4D
	LRCOL1			RP11-1055B8.10
	SSC5D			ROPN1L
	NEFL			SNCA
	SNRPGP10			RAMP3
	CD2			PRCD
	TMEM176A			TDRD9
	SCRT2			KLRC4
	ENTPD2			STK19B
	WNT9A			NPNT
	GRPEL2			RP11-524D16__A.3
	SLMO2			CPNE9
	EFCAB5			NR2F2-AS1
	RP11-678G14.3			TNFRSF10C
	CACNG2			RNF43
	IL20RA			RP11-19E11.1
	LINC00928			HOTAIRM1
	TLR5			TRHDE
	HAS2			RP11-11N9.4
	LINC01206			RP11-196G18.22
	EPHX4			FOLR2
	TMEM229A			PLAC8L1
	RP11-438B23.2			RIMS1
	NT5E			HS3ST5
	RP11-568K15.1			CPB1
	GALNT9			CDKN2B
	RP4-545L17.11			DHCR7
	COL19A1			TPD52L1
	BEGAIN			OSTN
	GAD2			FCRLB
	CTC-458I2.2			FGFR4
	CTSK			MIR4435-1HG
	IGFBP2			DDIT4L
	EIF4E1B			VEGFA
	PIK3C2G			OR2L13
	LRRC61			SLC16A11
	NOTCH2			MORC1
	HNF4G			LAMA1
	AC004067.5			CTD-2521M24.9
	SLC9A2			SHISA8
	CCL4			NRSN1
	RS1			KCNMB3P1
	RP11-314N13.9			RP11-54O7.3
	FAM180B			TEX26
	S100B			RP4-728D4.2
	AL592528.1			RP1-40E16.9
	LAMC3			FHAD1
	RP11-651P23.5			NSUN5
	PCDH15			DCTN1-AS1
	AC062028.1			ADIRF-AS1
	HPCAL4			TBC1D3L
	SYT7			CHST2
	RP11-531A24.5			ZBED6
	CYP4F12			AP000439.1
	GABRG3			RP11-527D7.1
	USP43			ADRA1D
	KCNN3			SCART1
	RP11-404G16.2			NR4A3
	PRF1			AMER3
	FAUP1			TNFRSF8
	MSS51			CERS3
	TPPP3			SOCS3
	RNU6-529P			TMEFF2
	GPR157			NLGN3
	TYMS			MEP1A
	EDA2R			WDR38
	CD79B			S100A16
	PLCXD3			EGFEM1P
	NAP1L6			TMEM132A
	FMOD			AC073133.1
	SLC44A5			TIMP1
	AL390877.1			NELL2
	LUZP2			RP11-482M8.3
	IGFN1			RP11-46F15.2
	DENND2A			PTPN9
	RHOV			ABCA12
	CTC-439O9.1			WNT10B
	CPA4			ZDHHC8P1
	RP11-823E8.3			CHIT1
	KCNAB1			KIF25-AS1
	RP11-467L24.1			AQP6
	HTR5A			PCSK2
	C1QTNF2			CCDC37
	RP13-735L24.1			RP11-482M8.1
	PDE4D			MRC1
	RP11-1055B8.10			RP11-1008C21.2
	ROPN1L			KCNIP1
	SNCA			KIAA0087
	RAMP3			GBX2
	PRCD			BGN
	TDRD9			RP11-613D13.8
	KLRC4			SLC14A2
	STK19B			APOBEC3F
	NPNT			RP11-403A3.3
	RP11-524D16__A.3			RP11-766N7.3
	CPNE9			AC007405.6
	NR2F2-AS1			RCC1
	TNFRSF10C			TSTD1
	RNF43			RP11-231C18.2
	RP11-19E11.1			GYG2
	HOTAIRM1			PSRC1
	TRHDE			RP11-461A8.4
	RP11-11N9.4			RP11-466P24.2
	RP11-196G18.22			CBLN2
	FOLR2			CLIC1
	PLAC8L1			PDK4
	RIMS1			LILRA5
	HS3ST5			PPP1R17
	CPB1			RP11-946L16.2
	CDKN2B			CSAG1
	DHCR7			BEND4
	TPD52L1			GFRA2
	OSTN			NNMT
	FCRLB			NEK10
	FGFR4			AC140912.1
	MIR4435-1HG			CA12
	DDIT4L			SAMD5
	VEGFA			CBX2
	OR2L13			COL8A1
	SLC16A11			ZMYND10
	MORC1			WNT16
	LAMA1			LRRC36
	CTD-2521M24.9			RP11-238F2.1
	SHISA8			RP1-159A19.4
	NRSN1			SATB2-AS1
	KCNMB3P1			CARD16
	RP11-54O7.3			GABRA1
	TEX26			HABP2
	RP4-728D4.2			FZD10-AS1
	RP1-40E16.9			TWF1P1
	FHAD1			REEP1
	NSUN5			RP1-43E13.2
	DCTN1-AS1			NRROS
	ADIRF-AS1			RPH3A
	TBC1D3L			RP11-299L17.3
	CHST2			WEE1
	ZBED6			MMP24
	AP000439.1			TRIM6
	RP11-527D7.1			RP11-156L14.1
	ADRA1D			ADCY1
	SCART1			ATP5F1P5
	NR4A3			UBE2QL1
	AMER3			RP11-347E10.1
	TNFRSF8			CR1
	CERS3			GREB1L
	SOCS3			SLC22A3
	TMEFF2			LINC01088
	NLGN3			ADAMTS12
	MEP1A			FGD2
	WDR38			PDE7B
	S100A16			DAAM2
	EGFEM1P			TPT1P4
	TMEM132A			FOXG1
	AC073133.1			LINGO3
	TIMP1			PIGB
	NELL2			PROC
	RP11-482M8.3			RP11-422N16.3
	RP11-46F15.2			GRIN3A
	PTPN9			DOCK6
	ABCA12			PCDHB6
	WNT10B			RP3-412A9.16
	ZDHHC8P1			SYN2
	CHIT1			RP5-902P8.12
	KIF25-AS1			OLFM2
	AQP6			GRAMD1C
	PCSK2			MMP11
	CCDC37			EEF1A2
	RP11-482M8.1			VWC2L
	MRC1			CABP7
	RP11-1008C21.2			RP3-523C21.2
	KCNIP1			HMGCR
	KIAA0087			HFM1
	GBX2			ANXA2
	BGN			CDH3
	RP11-613D13.8			VAC14-AS1
	SLC14A2			KLHDC8A
	APOBEC3F			RP11-89K11.1
	RP11-403A3.3			ACSS3
	RP11-766N7.3			AC144449.1
	AC007405.6			RP11-270C12.3
	RCC1			ZNF695
	TSTD1			GREM2
	RP11-231C18.2			ARHGAP20
	GYG2			SYNPO2L
	PSRC1			FAM87A
	RP11-461A8.4			KIAA1045
	RP11-466P24.2			NPAS2
	CBLN2			C4B
	CLIC1			MTF2
	PDK4			SDS
	LILRA5			MTUS2
	PPP1R17			BLNK
	RP11-946L16.2			LINC01353
	CSAG1			PDZK1IP1
	BEND4			VASH2
	GFRA2			RP11-881M11.4
	NNMT			CHGB
	NEK10			COL9A3
	AC140912.1			DOC2A
	CA12			EGR4
	SAMD5			RP3-395M20.12
	CBX2			LECT1
	COL8A1			CYP4F24P
	ZMYND10			HCG23
	WNT16			COL9A1
	LRRC36			KCNH3
	RP11-238F2.1			AMPH
	RP1-159A19.4			BRI3BP
	SATB2-AS1			DBH-AS1
	CARD16			AP1S3
	GABRA1			FAM181A-AS1
	HABP2			LINC00900
	FZD10-AS1			RHOD
	TWF1P1			COL5A3
	REEP1			ALDH1L1
	RP1-43E13.2			COL4A2
	NRROS			HCG4P5
	RPH3A			LUM
	RP11-299L17.3			GOLGA7B
	WEE1			TCF7L1
	MMP24			SLC12A7
	TRIM6			HOXD8
	RP11-156L14.1			UBBP1
	ADCY1			GGACT
	ATP5F1P5			RP11-420L9.2
	UBE2QL1			BMF
	RP11-347E10.1			MC4R
	CR1			RP1-310O13.7
	GREB1L			VSTM2A-OT1
	SLC22A3			FAM126A
	LINC01088			FOXP2
	ADAMTS12			CGNL1
	FGD2			D4S234E
	PDE7B			RP11-362K14.5
	DAAM2			NKAIN1
	TPT1P4			HTR1A
	FOXG1			RP11-1105G2.3
	LINGO3			ANKUB1
	PIGB			EBI3
	PROC			HMGN2P5
	RP11-422N16.3			RP4-717I23.3
	GRIN3A			RP11-317J10.2
	DOCK6			TMBIM1
	PCDHB6			EFNA5
	RP3-412A9.16			HEATR5A
	SYN2			F2RL2
	RP5-902P8.12			BATF2
	OLFM2			IGF2BP2
	GRAMD1C			HTR4
	MMP11			GUSBP5
	EEF1A2			RP11-356I2.4
	VWC2L			CTC-204F22.1
	CABP7			ATP2C2
	RP3-523C21.2			CKMT1B
	HMGCR			PNPLA3
	HFM1			RP11-259K5.1
	ANXA2			LINC00320
	CDH3			RP11-448P19.1
	VAC14-AS1			NRN1
	KLHDC8A			ASL
	RP11-89K11.1			ANO4
	ACSS3			IL17RD
	AC144449.1			PIK3C2B
	RP11-270C12.3			RP11-806L2.2
	ZNF695			CTC-467M3.3
	GREM2			ARX
	ARHGAP20			ANGPTL4
	SYNPO2L			HCG22
	FAM87A			CEND1
	KIAA1045			BTF3L4P2
	NPAS2			NAMPT
	C4B			TUNAR
	MTF2			FAM153B
	SDS			FAHD2B
	MTUS2			FAM184B
	BLNK			MT1E
	LINC01353			NGEF
	PDZK1IP1			SYCP2L
	VASH2			LINC00595
	RP11-881M11.4			AC139530.1
	CHGB			MMD2
	COL9A3			RP11-423H2.3
	DOC2A			NTRK2
	EGR4			ADCYAP1
	RP3-395M20.12			NEUROD2
	LECT1			MFGE8
	CYP4F24P			SMKR1
	HCG23			GSTM1
	COL9A1			TAS2R4
	KCNH3			RP11-138B9.1
	AMPH			TYMSOS
	BRI3BP			CRH
	DBH-AS1			KIAA1644
	AP1S3			DHH
	FAM181A-AS1			TIPARP-AS1
	LINC00900			CES3
	RHOD			ACP5
	COL5A3			THEM5
	ALDH1L1			CA4
	COL4A2			PRPH2
	HCG4P5			RP11-483F11.7
	LUM			PDLIM1
	GOLGA7B			KCNS2
	TCF7L1			CHD7
	SLC12A7			SNORA59A
	HOXD8			KLK7
	UBBP1			POSTN
	GGACT			C19orf18
	RP11-420L9.2			FLJ16779
	BMF			GNG3
	MC4R			OLFM4
	RP1-310O13.7			RP11-54O7.16
	VSTM2A-OT1			LINC01197
	FAM126A			SYNDIG1L
	FOXP2			SLC6A1
	CGNL1			EIF4A1P10
	D4S234E			RFPL1S
	RP11-362K14.5			PSD
	NKAIN1			SPRY1
	HTR1A			SCG2
	RP11-1105G2.3			RP5-1074L1.4
	ANKUB1			IGKC
	EBI3			GYS2
	HMGN2P5			SERPINI1
	RP4-717I23.3			C1orf158
	RP11-317J10.2			TMEM236
	TMBIM1			SLC17A6
	EFNA5			FAM201B
	HEATR5A			HDHD3
	F2RL2			PPP1R2P1
	BATF2			C8orf46
	IGF2BP2			MDM2
	HTR4			PCDH20
	GUSBP5			CTD-2325P2.4
	RP11-356I2.4			RP11-886D15.1
	CTC-204F22.1			RP11-119J18.1
	ATP2C2			KCNK9
	CKMT1B			C1QL2
	PNPLA3			ITGBL1
	RP11-259K5.1			NKAIN4
	LINC00320			NETO1
	RP11-448P19.1			AC016734.2
	NRN1			SRP9P1
	ASL			NDST3
	ANO4			GALR3
	IL17RD			EGFR
	PIK3C2B			PPFIA2
	RP11-806L2.2			RP11-54O7.11
	CTC-467M3.3			IZUMO1
	ARX			HSP90AA2P
	ANGPTL4			RFPL3S
	HCG22			FAM19A2
	CEND1			TESPA1
	BTF3L4P2			RP11-472B18.1
	NAMPT			ADAM28
	TUNAR			ADAMTS15
	FAM153B			THBS4
	FAHD2B			RP4-798A10.7
	FAM184B			B4GALNT3
	MT1E			DPY19L2P1
	NGEF			ARL4D
	SYCP2L			EEF1A1P33
	LINC00595			RP11-261N11.8
	AC139530.1			CHI3L2
	MMD2			SRPX2
	RP11-423H2.3			RP5-884C9.2
	NTRK2			CBR3
	ADCYAP1			ACSBG1
	NEUROD2			WNT2
	MFGE8			RP11-3B12.2
	SMKR1			RP11-52L5.6
	GSTM1			EGFR-AS1
	TAS2R4			TMEM196
	RP11-138B9.1			IGFBP6
	TYMSOS			LYVE1
	CRH			CSMD2
	KIAA1644			SAMD11
	DHH			PTPN20A
	TIPARP-AS1			FAM225A
	CES3			RP3-461P17.10
	ACP5			TLR7
	THEM5			ASPDH
	CA4			ACTL10
	PRPH2			MXRA7
	RP11-483F11.7			MYT1L
	PDLIM1			RP11-619A14.3
	KCNS2			TMPRSS3
	CHD7			PDLIM4
	SNORA59A			STEAP1B
	KLK7			FUT3
	POSTN			SLC22A15
	C19orf18			NAAA
	FLJ16779			UPB1
	GNG3			EEF1DP3
	OLFM4			DBI
	RP11-54O7.16			CTD-2012J19.2
	LINC01197			RP3-414A15.10
	SYNDIG1L			FAM132A
	SLC6A1			RP11-195F19.30
	EIF4A1P10			PDGFA
	RFPL1S			LINC01102
	PSD			CD28
	SPRY1			GPRIN1
	SCG2			ERP27
	RP5-1074L1.4			SELPLG
	IGKC			RP11-1018N14.5
	GYS2			LINC00299
	SERPINI1			SLC38A3
	C1orf158			RP11-569G13.2
	TMEM236			TAGLN3
	SLC17A6			CHRDL2
	FAM201B			RP11-157E16.1
	HDHD3			RP11-486O13.5
	PPP1R2P1			RP11-566K19.6
	C8orf46			RP11-365O16.6
	MDM2			POU6F2
	PCDH20			PRSS55
	CTD-2325P2.4			NFE2L3
	RP11-886D15.1			LINGO2
	RP11-119J18.1			TAX1BP3
	KCNK9			GBP1P1
	C1QL2			MEOX2
	ITGBL1			AC087350.1
	NKAIN4			AP001350.4
	NETO1			KIRREL2
	AC016734.2			ZBED9
	SRP9P1			FAM71E1
	NDST3			ENPEP
	GALR3			KIAA1257
	EGFR			RP11-401P9.4
	PPFIA2			LINC00087
	RP11-54O7.11			SEC61G
	IZUMO1			CAPN11
	HSP90AA2P			OR4K6P
	RFPL3S			C1RL-AS1
	FAM19A2			CCDC17
	TESPA1			LIPG
	RP11-472B18.1			RP5-1126H10.2
	ADAM28			C2CD4D
	ADAMTS15			CELA2B
	THBS4			TACSTD2
	RP4-798A10.7			RP11-347C18.3
	B4GALNT3			TMEM221
	DPY19L2P1			EMP3
	ARL4D			TOM1L1
	EEF1A1P33			ZNF541
	RP11-261N11.8			WNT11
	CHI3L2			PVALB
	SRPX2			ELOVL2
	RP5-884C9.2			STARD4
	CBR3			AC005754.7
	ACSBG1			NRGN
	WNT2			LINC00115
	RP11-3B12.2			AC003090.1
	RP11-52L5.6			PPP1R36
	EGFR-AS1			RP11-407B7.1
	TMEM196			STAR
	IGFBP6			CKMT1A
	LYVE1			RP11-297J22.1
	CSMD2			VAMP5
	SAMD11			TAL1
	PTPN20A			TUBA1C
	FAM225A			GAS6-AS2
	RP3-461P17.10			LOXL1-AS1
	TLR7			MOCOS
	ASPDH			SPATA18
	ACTL10			VIP
	MXRA7			CPNE6
	MYT1L			CYP3A43
	RP11-619A14.3			DUSP27
	TMPRSS3			HPDL
	PDLIM4			TMEM38B
	STEAP1B			MTFP1
	FUT3			CALN1
	SLC22A15			RASL11B
	NAAA			AC064875.2
	UPB1			DIO2
	EEF1DP3			RP11-334C17.5
	DBI			EIF1P6
	CTD-2012J19.2			RP11-218C14.8
	RP3-414A15.10			UNC13A
	FAM132A			SLC24A4
	RP11-195F19.30			BARHL1
	PDGFA			PIWIL2
	LINC01102			RP11-517I3.1
	CD28			SLC25A20
	GPRIN1			IER5
	ERP27			RP11-71E19.2
	SELPLG			RP11-523L20.1
	RP11-1018N14.5			RGS22
	LINC00299			RALGPS2
	SLC38A3			RP11-598F7.4
	RP11-569G13.2			GSDMB
	TAGLN3			TTC29
	CHRDL2			GAS2L2
	RP11-157E16.1			TMEM97
	RP11-486O13.5			AC093642.1
	RP11-566K19.6			TERT
	RP11-365O16.6			PDE6B
	POU6F2			NEURL1
	PRSS55			KRT18
	NFE2L3			MACC1
	LINGO2			RP1-5O6.6
	TAX1BP3			CXorf21
	GBP1P1			MFAP2
	MEOX2			HIPK4
	AC087350.1			SOCS1
	AP001350.4			ZBBX
	KIRREL2			LINC01018
	ZBED9			RP11-21B21.4
	FAM71E1			STRA6
	ENPEP			HTRA1
	KIAA1257			PDZD2
	RP11-401P9.4			MCC
	LINC00087			FRG2DP
	SEC61G			KLHL31
	CAPN11			RP11-756G20.1
	OR4K6P			CAMK4
	C1RL-AS1			WISP1
	CCDC17			LINC01285
	LIPG			TNFRSF14
	RP5-1126H10.2			RP5-894D12.4
	C2CD4D			RAB34
	CELA2B			CCDC184
	TACSTD2			RP11-438L19.1
	RP11-347C18.3			CPLX2
	TMEM221			ARSD
	EMP3			NME5
	TOM1L1			MUPP
	ZNF541			CETP
	WNT11			IGHG3
	PVALB			PHLDA2
	ELOVL2			CSPG5
	STARD4			RP11-809C18.3
	AC005754.7			FAM50B
	NRGN			PTPRN
	LINC00115			WFDC2
	AC003090.1			P2RX1
	PPP1R36			COL16A1
	RP11-407B7.1			GAS2
	STAR			GPX8
	CKMT1A			CHCHD10
	RP11-297J22.1			DLG5-AS1
	VAMP5			RP11-446N19.1
	TAL1			NTNG1
	TUBA1C			GNG11
	GAS6-AS2			VASN
	LOXL1-AS1			METTL24
	MOCOS			RHOJ
	SPATA18			ADTRP
	VIP			C17orf102
	CPNE6			RP11-1102P16.1
	CYP3A43			FAM163B
	DUSP27			GNG7
	HPDL			VSTM2A
	TMEM38B			RP11-535M15.1
	MTFP1			ZNF99
	CALN1			PRPH
	RASL11B			SRPX
	AC064875.2			KRT7
	DIO2			RP11-124D2.7
	RP11-334C17.5			GLIPR1L2
	EIF1P6			NLRP4
	RP11-218C14.8			RP6-159A1.4
	UNC13A			MSMO1
	SLC24A4			LINC01480
	BARHL1			JAZF1-AS1
	PIWIL2			DPEP1
	RP11-517I3.1			PGA5
	SLC25A20			FAM182A
	IER5			FABP6
	RP11-71E19.2			E2F2
	RP11-523L20.1			KIZ-AS1
	RGS22			HIP1R
	RALGPS2			FTLP3
	RP11-598F7.4			KB-1517D11.4
	GSDMB			RP1-167F1.2
	TTC29			ZNF204P
	GAS2L2			COL4A6
	TMEM97			RASGRP4
	AC093642.1			CA3
	TERT			TWIST2
	PDE6B			LRRC1
	NEURL1			ASIC4
	KRT18			DNM1P35
	MACC1			NKPD1
	RP1-5O6.6			SEC14L6
	CXorf21			CCDC168
	MFAP2			CYB5R2
	HIPK4			RP11-61N20.3
	SOCS1			GABRB3
	ZBBX			RP11-259K15.2
	LINC01018			COL6A4P2
	RP11-21B21.4			TNFRSF18
	STRA6			CXCL10
	HTRA1			SLC35G2
	PDZD2			TRPM3
	MCC			MCF2
	FRG2DP			RP11-54C4.3
	KLHL31			MAFIP
	RP11-756G20.1			C20orf203
	CAMK4			GPR17
	WISP1			RP11-429B14.4
	LINC01285			COL4A1
	TNFRSF14			FBLN7
	RP5-894D12.4			SEZ6L
	RAB34			RP11-713P17.3
	CCDC184			VCAN
	RP11-438L19.1			MYZAP
	CPLX2			CYP27C1
	ARSD			ADAMTS3
	NME5			GRM7
	MUPP			AC009948.7
	CETP			SNORD99
	IGHG3			RP11-195F19.5
	PHLDA2			LINC01532
	CSPG5			AC046143.3
	RP11-809C18.3			RP11-428O18.6
	FAM50B			CNTNAP5
	PTPRN			CABYR
	WFDC2			RPS2P32
	P2RX1			CCL5
	COL16A1			ALDH1A3
	GAS2			PPIAP31
	GPX8			CTB-35F21.1
	CHCHD10			RP11-497E19.1
	DLG5-AS1			MAP1LC3A
	RP11-446N19.1			ZNF560
	NTNG1			LRRIQ1
	GNG11			GPR150
	VASN			CDH7
	METTL24			EMILIN2
	RHOJ			RP5-858L17.1
	ADTRP			PRRG3
	C17orf102			ZNF438
	RP11-1102P16.1			MX1
	FAM163B			LOXL4
	GNG7			ZCCHC11
	VSTM2A			LOX
	RP11-535M15.1			SULF1
	ZNF99			SLN
	PRPH			AF038458.3
	SRPX			UNC80
	KRT7			RPS27L
	RP11-124D2.7			KCNV1
	GLIPR1L2			IQSEC3
	NLRP4			PTGFRN
	RP6-159A1.4			RP11-416N2.4
	MSMO1			CASP9
	LINC01480			RP11-109G23.1
	JAZF1-AS1			RTBDN
	DPEP1			IQCA1-AS1
	PGA5			MIPOL1
	FAM182A			EFCC1
	FABP6			SOHLH1
	E2F2			CDKN1A
	KIZ-AS1			KLHL34
	HIP1R			NEUROD6
	FTLP3			IL32
	KB-1517D11.4			DGKE
	RP1-167F1.2			ADAMTSL5
	ZNF204P			EPHA5-AS1
	COL4A6			ANKRD53
	RASGRP4			LINC00176
	CA3			HCN4
	TWIST2			CEACAM19
	LRRC1			RP11-728K20.1
	ASIC4			AP000282.2
	DNM1P35			HS3ST2
	NKPD1			2023-03-04
	SEC14L6			SLC6A12
	CCDC168			KIRREL3
	CYB5R2			MADCAM1
	RP11-61N20.3			CHADL
	GABRB3			GABRG2
	RP11-259K15.2			PDLIM1P4
	COL6A4P2			RP11-680H20.1
	TNFRSF18			F5
	CXCL10			LYZ
	SLC35G2			FAM78B
	TRPM3			RARRES1
	MCF2			NPIPB6
	RP11-54C4.3			CLEC5A
	MAFIP			FKBP1C
	C20orf203			AK5
	GPR17			RP13-270P17.2
	RP11-429B14.4			KLHL26
	COL4A1			CPS1
	FBLN7			SELV
	SEZ6L			CNDP1
	RP11-713P17.3			RPP25
	VCAN			SOSTDC1
	MYZAP			SLC35F2
	CYP27C1			GABRA5
	ADAMTS3			CTC-550B14.7
	GRM7			GALNT8
	AC009948.7			PCDHGB6
	SNORD99			RP11-244M2.1
	RP11-195F19.5			MAGEA12
	LINC01532			FRMPD1
	AC046143.3			LA16c-306A4.2
	RP11-428O18.6			LINC00836
	CNTNAP5			FAM66B
	CABYR			MPEG1
	RPS2P32			ADM
	CCL5			TCTEX1D1
	ALDH1A3			HILPDA
	PPIAP31			GPX1P1
	CTB-35F21.1			ARHGAP36
	RP11-497E19.1			ADCY2
	MAP1LC3A			SH3BP5-AS1
	ZNF560			FAM178B
	LRRIQ1			DLC1
	GPR150			AGMO
	CDH7			PPIC
	EMILIN2			RP11-489O18.1
	RP5-858L17.1			SELM
	PRRG3			PPP1R1A
	ZNF438			AF127936.5
	MX1			SPRY4
	LOXL4			KATNAL2
	ZCCHC11			RPL11
	LOX			RORC
	SULF1			RP11-159H10.3
	SLN			KCNC2
	AF038458.3			KCNH7
	UNC80			CDH19
	RPS27L			RP11-838N2.5
	KCNV1			SSH3
	IQSEC3			SOWAHA
	PTGFRN			RP11-887P2.3
	RP11-416N2.4			SSTR5-AS1
	CASP9			NUAK2
	RP11-109G23.1			PLEKHF1
	RTBDN			AHSG
	IQCA1-AS1			RP11-353N4.5
	MIPOL1			FXYD1
	EFCC1			RP11-182J23.1
	SOHLH1			LINC01006
	CDKN1A			ELTD1
	KLHL34			KMO
	NEUROD6			NUDT4
	IL32			ADAMTS9-AS2
	DGKE			AIFM3
	ADAMTSL5			CTC-297N7.9
	EPHA5-AS1			CLDN1
	ANKRD53			GNG12-AS1
	LINC00176			PCDHGB3
	HCN4			PCDHGC3
	CEACAM19			RP4-806M20.4
	RP11-728K20.1			RP11-466A19.1
	AP000282.2			GFRA1
	HS3ST2			CAV2
	2023-03-04			CENPK
	SLC6A12			GAPDHP1
	KIRREL3			SEMA3F
	MADCAM1			LINC01341
	CHADL			FAM46C
	GABRG2			RP11-379F4.4
	PDLIM1P4			CHRM3
	RP11-680H20.1			PLEKHG1
	F5			RP11-343H5.4
	LYZ			NHLH1
	FAM78B			MARCO
	RARRES1			SP8
	NPIPB6			AKR7L
	CLEC5A			KCND2
	FKBP1C			CXCR6
	AK5			NSUN7
	RP13-270P17.2			VGF
	KLHL26			HPSE
	CPS1			TPPP
	SELV			PIP5K1B
	CNDP1			LY86-AS1
	RPP25			ATP8A2
	SOSTDC1			GSTM5
	SLC35F2			SCRT1
	GABRA5			SBF2-AS1
	CTC-550B14.7			HOXA11
	GALNT8			BAALC-AS2
	PCDHGB6			FAM181A
	RP11-244M2.1			SLC24A3
	MAGEA12			LINC00599
	FRMPD1			MKX
	LA16c-306A4.2			ATP2B3
	LINC00836			MT1A
	FAM66B			RP11-66N24.6
	MPEG1			NCAN
	ADM			SHOX2
	TCTEX1D1			ITGA7
	HILPDA			RIMS4
	GPX1P1			RP11-656D10.7
	ARHGAP36			TRAPPC13P1
	ADCY2			RSPO3
	SH3BP5-AS1			KCNIP2
	FAM178B			IGFBP3
	DLC1			TSPAN4
	AGMO			TTC9B
	PPIC			RP11-113K21.4
	RP11-489O18.1			CD101
	SELM			JPH1
	PPP1R1A			LMO1
	AF127936.5			CEACAM1
	SPRY4			CTD-2316B1.1
	KATNAL2			TMEM132D
	RPL11			DCN
	RORC			EIF3CL
	RP11-159H10.3			HMCN2
	KCNC2			COL11A1
	KCNH7			WDR11-AS1
	CDH19			HTR2A
	RP11-838N2.5			RP11-1263C18.1
	SSH3			CTD-2575K13.6
	SOWAHA			RP11-253E3.3
	RP11-887P2.3			TREM1
	SSTR5-AS1			HADHAP1
	NUAK2			TXLNB
	PLEKHF1			ZNF860
	AHSG			CKMT2
	RP11-353N4.5			SLC13A3
	FXYD1			SPRED2
	RP11-182J23.1			LINC00907
	LINC01006			CHCHD2P2
	ELTD1			RPS10P3
	KMO			RP11-539I5.1
	NUDT4			CX3CR1
	ADAMTS9-AS2			MYLK3
	AIFM3			ANKRD18A
	CTC-297N7.9			SLC30A3
	CLDN1			ZNF350-AS1
	GNG12-AS1			RP5-1042I8.7
	PCDHGB3			HSPB7
	PCDHGC3			EIF4A1P2
	RP4-806M20.4			RP11-341G23.4
	RP11-466A19.1			ZNF804A
	GFRA1			WFDC1
	CAV2			CTC-498M16.2
	CENPK			OLFM3
	GAPDHP1			GDF7
	SEMA3F			DOCK7
	LINC01341			GAPDHP65
	FAM46C			N6AMT2
	RP11-379F4.4			RP11-99E15.2
	CHRM3			DHX58
	PLEKHG1			ABCA5
	RP11-343H5.4			CASP4
	NHLH1			KCNJ11
	MARCO			FAM20C
	SP8			CTB-129P6.7
	AKR7L			HIST3H2BB
	KCND2			ABCC8
	CXCR6			CTB-118P15.2
	NSUN7			RP1-18D14.7
	VGF			SGK3
	HPSE			VNN2
	TPPP			SPINK8
	PIP5K1B			PSPHP1
	LY86-AS1			EPHA8
	ATP8A2			2023-03-11
	GSTM5			BEST4
	SCRT1			SERPINA3
	SBF2-AS1			NAA11
	HOXA11			AMOT
	BAALC-AS2			RP11-399B17.1
	FAM181A			HOXB7
	SLC24A3			BCYRN1
	LINC00599			AC010975.1
	MKX			TSHR
	ATP2B3			GSTM2
	MT1A			EPHA10
	RP11-66N24.6			RP11-230B22.1
	NCAN			FBXO39
	SHOX2			RP11-279O9.4
	ITGA7			AC093616.4
	RIMS4			KCNJ16
	RP11-656D10.7			STMN2
	TRAPPC13P1			RP11-446H18.1
	RSPO3			STAB2
	KCNIP2			ADAM11
	IGFBP3			PCOLCE2
	TSPAN4			RGS7BP
	TTC9B			PABPC1L2B
	RP11-113K21.4			RP6-65G23.3
	CD101			ME1
	JPH1			CLEC9A
	LMO1			KLHDC9
	CEACAM1			LBH
	CTD-2316B1.1			RP11-4B14.3
	TMEM132D			RPRM
	DCN			HAP1
	EIF3CL			PPARGC1B
	HMCN2			LPHN2
	COL11A1			ALDH7A1P1
	WDR11-AS1			STON1-GTF2A1L
	HTR2A			GAPDHP60
	RP11-1263C18.1			RP4-610C12.4
	CTD-2575K13.6			PLEKHA6
	RP11-253E3.3			KB-1460A1.5
	TREM1			RAPGEF4-AS1
	HADHAP1			RP11-684N3.1
	TXLNB			CHCHD2
	ZNF860			DYNLT3
	CKMT2			FLT4
	SLC13A3			CCDC178
	SPRED2			OLIG2
	LINC00907			RP11-861E21.1
	CHCHD2P2			LPCAT1
	RPS10P3			SYT16
	RP11-539I5.1			CD3E
	CX3CR1			PAX5
	MYLK3			C2orf40
	ANKRD18A			AOX1
	SLC30A3			SERPINA5
	ZNF350-AS1			AMIGO2
	RP5-1042I8.7			TMEM26
	HSPB7			RP5-1172N10.2
	EIF4A1P2			OTOG
	RP11-341G23.4			RELL2
	ZNF804A			AC147651.4
	WFDC1			MAB21L1
	CTC-498M16.2			HSD17B6
	OLFM3			RP11-115H18.1
	GDF7			ADARB2
	DOCK7			LINC00472
	GAPDHP65			CPNE7
	N6AMT2			FKBP9P1
	RP11-99E15.2			PIPOX
	DHX58			MT2P1
	ABCA5			SYT4
	CASP4			INSIG1
	KCNJ11			ARSJ
	FAM20C			KCNE4
	CTB-129P6.7			TEX15
	HIST3H2BB			TRIM5
	ABCC8			MYBPC2
	CTB-118P15.2			ARID1A
	RP1-18D14.7			AC011515.2
	SGK3			PCDHGA3
	VNN2			SLC38A11
	SPINK8			RP11-680F8.1
	PSPHP1			THEMIS
	EPHA8			RP11-1109F11.3
	2023-03-11			FLVCR2
	BEST4			CH25H
	SERPINA3			OR7E7P
	NAA11			CYP4B1
	AMOT			EEF1A1P17
	RP11-399B17.1			AOC2
	HOXB7			CACNA1G
	BCYRN1			MEDAG
	AC010975.1			MAP3K9
	TSHR			XYLT1
	GSTM2			THNSL2
	EPHA10			RP11-363E6.3
	RP11-230B22.1			TFAP2E
	FBXO39			BMP8B
	RP11-279O9.4			RP11-421L21.3
	AC093616.4			C18orf65
	KCNJ16			RP11-295M3.4
	STMN2			AGO3
	RP11-446H18.1			SLC6A17
	STAB2			NYAP2
	ADAM11			NCR3LG1
	PCOLCE2			RP11-116D17.3
	RGS7BP			ARTN
	PABPC1L2B			DYNLL1-AS1
	RP6-65G23.3			EYA2
	ME1			RP3-523E19.2
	CLEC9A			RP4-773N10.4
	KLHDC9			RP11-632P5.1
	LBH			CHRNA7
	RP11-4B14.3			GNB3
	RPRM			AC007191.4
	HAP1			ACY3
	PPARGC1B			MCTP1
	LPHN2			HOPX
	ALDH7A1P1			PAPPA-AS2
	STON1-GTF2A1L			PSPH
	GAPDHP60			SCN3B
	RP4-610C12.4			STEAP1
	PLEKHA6			RP11-435F17.3
	KB-1460A1.5			DRD1
	RAPGEF4-AS1			AGPAT9
	RP11-684N3.1			ACTR3C
	CHCHD2			RP5-981L23.2
	DYNLT3			SNORA60
	FLT4			KCTD14
	CCDC178			ESM1
	OLIG2			EFTUD1P1
	RP11-861E21.1			ST8SIA5
	LPCAT1			PTGER3
	SYT16			CTD-3157E16.2
	CD3E			ARHGEF10L
	PAX5			MIR137HG
	C2orf40			RYR3
	AOX1			LINC01013
	SERPINA5			TSPAN32
	AMIGO2			ZFP92
	TMEM26			KIF26B
	RP5-1172N10.2			PTN
	OTOG			PDE6A
	RELL2			OTUD1
	AC147651.4			TMEM130
	MAB21L1			RP1-182D15.2
	HSD17B6			VWFP1
	RP11-115H18.1			RP4-797C5.2
	ADARB2			ATRX
	LINC00472			RP4-671G15.2
	CPNE7			CHST8
	FKBP9P1			RP11-5C23.1
	PIPOX			RP4-657E11.10
	MT2P1			CCNA1
	SYT4			MYO1B
	INSIG1			CTD-3203P2.1
	ARSJ			HPN
	KCNE4			RP11-875O11.1
	TEX15			PRTG
	TRIM5			CD81-AS1
	MYBPC2			HSPB6
	ARID1A			NMB
	AC011515.2			ADAMTS18
	PCDHGA3			CXCL14
	SLC38A11			CTD-2170G1.2
	RP11-680F8.1			POLR2L
	THEMIS			PLAU
	RP11-1109F11.3			MPZL2
	FLVCR2			CHRDL1
	CH25H			WNK2
	OR7E7P			LAMA2
	CYP4B1			ARSF
	EEF1A1P17			ANXA1
	AOC2			RLBP1
	CACNA1G			C1R
	MEDAG			DOC2GP
	MAP3K9			APOBEC3D
	XYLT1			GUCY1A3
	THNSL2			RAB42
	RP11-363E6.3			ZNF385D
	TFAP2E			ID3
	BMP8B			RBFOX3
	RP11-421L21.3			RP11-436K8.1
	C18orf65			CILP
	RP11-295M3.4			ATXN7L2
	AGO3			PRKCDBP
	SLC6A17			LGR6
	NYAP2			RP4-568B10.1
	NCR3LG1			RP11-627D16.1
	RP11-116D17.3			RDH13
	ARTN			RP5-994D16.11
	DYNLL1-AS1			RHOXF1
	EYA2			AC005523.3
	RP3-523E19.2			RP11-707M1.1
	RP4-773N10.4			KCNF1
	RP11-632P5.1			RP11-1070N10.3
	CHRNA7			RP11-367J11.3
	GNB3			RP11-701H24.5
	AC007191.4			NAMPTP1
	ACY3			SLC22A4
	MCTP1			ENPP7P2
	HOPX			PHLDA3
	PAPPA-AS2			CTD-2523D13.2
	PSPH			RP5-1024C24.1
	SCN3B			FABP7
	STEAP1			MAGEC3
	RP11-435F17.3			LINC00645
	DRD1			SYNPO2
	AGPAT9			SOX4
	ACTR3C			MSN
	RP5-981L23.2			RP4-761J14.10
	SNORA60			RP11-116O18.1
	KCTD14			SH2D1A
	ESM1			SLC9A5
	EFTUD1P1			PRR29
	ST8SIA5			MYO3B
	PTGER3			FAM201A
	CTD-3157E16.2			RAB3C
	ARHGEF10L			PPM1J
	MIR137HG			FAM95B1
	RYR3			RP11-363E6.4
	LINC01013			NLRP3
	TSPAN32			GPR3
	ZFP92			PHBP4
	KIF26B			HES5
	PTN			ST6GALNAC5
	PDE6A			HSPB1P1
	OTUD1			RP11-411K7.1
	TMEM130			MYOM1
	RP1-182D15.2			TRPM8
	VWFP1			RP4-655C5.9
	RP4-797C5.2			KIAA1522
	ATRX			KCNT1
	RP4-671G15.2			FGFBP3
	CHST8			OR7E22P
	RP11-5C23.1			CROCC
	RP4-657E11.10			SMIM3
	CCNA1			MIR7-3HG
	MYO1B			PNPLA4
	CTD-3203P2.1			FCGR2B
	HPN			2023-03-10
	RP11-875O11.1			RP11-274B21.9
	PRTG			RP11-162G10.5
	CD81-AS1			GRM8
	HSPB6			DNAJC22
	NMB			NOS1
	ADAMTS18			CRYM
	CXCL14			FAM46B
	CTD-2170G1.2			YBX2
	POLR2L			CIB2
	PLAU			EPHA2
	MPZL2			SLC39A12-AS1
	CHRDL1			MAML2
	WNK2			LINC00936
	LAMA2			AC002451.3
	ARSF			RP11-375N15.2
	ANXA1			SP6
	RLBP1			CCL3L3
	C1R			PRICKLE3
	DOC2GP			LINC01127
	APOBEC3D			C15orf59-AS1
	GUCY1A3			SYNGR3
	RAB42			ADAMDEC1
	ZNF385D			ZNF274
	ID3			TBX5
	RBFOX3			C1QL3
	RP11-436K8.1			RPS3AP6
	CILP			ALMS1-IT1
	ATXN7L2			FAM150B
	PRKCDBP			GJB6
	LGR6			PLP2
	RP4-568B10.1			SLC2A13
	RP11-627D16.1			RP11-65J21.3
	RDH13			TAGLN2
	RP5-994D16.11			TTLL6
	RHOXF1			DAB1
	AC005523.3			KIAA1958
	RP11-707M1.1			RTN4R
	KCNF1			JADE3
	RP11-1070N10.3			GTF2IRD1P1
	RP11-367J11.3			DPP4
	RP11-701H24.5			SUMO2P1
	NAMPTP1			RP11-234K24.3
	SLC22A4			CNTN4
	ENPP7P2			SOCS2-AS1
	PHLDA3			CFAP57
	CTD-2523D13.2			RP11-344N10.5
	RP5-1024C24.1			RP11-368J21.3
	FABP7			CYP21A1P
	MAGEC3			C5orf38
	LINC00645			RP4-785G19.5
	SYNPO2			LGALS1
	SOX4			SLC16A12
	MSN			LINC00906
	RP4-761J14.10			ALK
	RP11-116O18.1			PTMAP2
	SH2D1A			DNAJA4
	SLC9A5			DOCK8
	PRR29			RAP1GAP2
	MYO3B			TRPV6
	FAM201A			RP11-85B7.2
	RAB3C			EVC2
	PPM1J			FRRS1L
	FAM95B1			LINC00941
	RP11-363E6.4			CREG2
	NLRP3			FAS
	GPR3			RP11-396C23.2
	PHBP4			ENPP7P4
	HES5			SWAP70
	ST6GALNAC5			RP11-216L13.19
	HSPB1P1			LINC01159
	RP11-411K7.1			GLRA2
	MYOM1			SYT5
	TRPM8			AC087491.2
	RP4-655C5.9			CTD-3220F14.3
	KIAA1522			SPRN
	KCNT1			BDNF
	FGFBP3			LINC01273
	OR7E22P			OSMR
	CROCC			PNMT
	SMIM3			SEMA3A
	MIR7-3HG			SOD3
	PNPLA4			CYP21A2
	FCGR2B			CYSLTR2
	2023-03-10			RP11-245J24.1
	RP11-274B21.9			RASAL1
	RP11-162G10.5			TFCP2L1
	GRM8			CCDC26
	DNAJC22			CSF1
	NOS1			SEMA3E
	CRYM			ALDH4A1
	FAM46B			RP11-54O7.17
	YBX2			DNASE1L3
	CIB2			LINC00925
	EPHA2			DBX2
	SLC39A12-AS1			RASD2
	MAML2			CHCHD2P6
	LINC00936			INSC
	AC002451.3			RP11-586D19.1
	RP11-375N15.2			IGSF1
	SP6			SYNC
	CCL3L3			TAS1R3
	PRICKLE3			PARVA
	LINC01127			PART1
	C15orf59-AS1			LRRC75A
	SYNGR3			TEAD3
	ADAMDEC1			MRAP2
	ZNF274			RP11-328J6.1
	TBX5			SNHG18
	C1QL3			SNHG11
	RPS3AP6			MAEL
	ALMS1-IT1			MRPS17
	FAM150B			PRKG2
	GJB6			CPLX1
	PLP2			TLX1NB
	SLC2A13			LINC01057
	RP11-65J21.3			CCSER1
	TAGLN2			TTYH3
	TTLL6			SEC31B
	DAB1			BDKRB2
	KIAA1958			CTC-435M10.12
	RTN4R			RP11-416I2.1
	JADE3			GABRR2
	GTF2IRD1P1			CTD-2325P2.3
	DPP4			ELF3
	SUMO2P1			RAP1GAP
	RP11-234K24.3			RANP1
	CNTN4			COX6A1P2
	SOCS2-AS1			RP11-807H17.1
	CFAP57			CAPN14
	RP11-344N10.5			RP11-268P4.5
	RP11-368J21.3			PAX9
	CYP21A1P			TLR6
	C5orf38			NEFM
	RP4-785G19.5			NNAT
	LGALS1			CTC-471F3.5
	SLC16A12			NDST4
	LINC00906			SLC4A3
	ALK			MAGI3
	PTMAP2			SYN1
	DNAJA4			CDKN2B-AS1
	DOCK8			ODF3L2
	RAP1GAP2			FOXD3
	TRPV6			PCP4L1
	RP11-85B7.2			C9orf171
	EVC2			2023-03-08
	FRRS1L			RP11-90P13.1
	LINC00941			MPPED1
	CREG2			CCDC122
	FAS			GLYCTK-AS1
	RP11-396C23.2			SNAP25-AS1
	ENPP7P4			SYPL2
	SWAP70			MKRN3-AS1
	RP11-216L13.19			STAT4
	LINC01159			ESYT3
	GLRA2			HOXB3
	SYT5			IGFALS
	AC087491.2			RP11-312B8.1
	CTD-3220F14.3			RP1-153P14.5
	SPRN			DUOX2
	BDNF			RASGRP2
	LINC01273			VSNL1
	OSMR			RP4-635E18.7
	PNMT			GSAP
	SEMA3A			RP11-177H2.2
	SOD3			CFH
	CYP21A2			PAXIP1-AS2
	CYSLTR2			CCDC108
	RP11-245J24.1			RP11-124N19.3
	RASAL1			RP11-966I7.4
	TFCP2L1			CECR7
	CCDC26			LINC01116
	CSF1			EPHA5
	SEMA3E			OVGP1
	ALDH4A1			FOLR1
	RP11-54O7.17			POU4F1
	DNASE1L3			ARL4C
	LINC00925			AC008746.3
	DBX2			TENM2
	RASD2			C4A
	CHCHD2P6			GPR22
	INSC			TMSB4XP8
	RP11-586D19.1			NCEH1
	IGSF1			GALR1
	SYNC			DSG2
	TAS1R3			RP11-430G17.3
	PARVA			APLNR
	PART1			SLC47A1
	LRRC75A			WI2-85898F10.2
	TEAD3			CHGA
	MRAP2			RN7SL689P
	RP11-328J6.1			PAPPA
	SNHG18			LINC01572
	SNHG11			SLC7A14
	MAEL			RAB26
	MRPS17			LHX5
	PRKG2			ITGA8
	CPLX1			RP11-806O11.1
	TLX1NB			SMCR5
	LINC01057			MT1M
	CCSER1			CXCL11
	TTYH3			RP11-124N14.3
	SEC31B			DLL1
	BDKRB2			CACNG4
	CTC-435M10.12			FTH1P12
	RP11-416I2.1			OLFM1
	GABRR2			TMEM74
	CTD-2325P2.3			RET
	ELF3			RP11-142L1.1
	RAP1GAP			IL1RL1
	RANP1			ENAH
	COX6A1P2			HSPA4L
	RP11-807H17.1			SMAGP
	CAPN14			RP11-700P18.1
	RP11-268P4.5			FCGR1B
	PAX9			SNX10
	TLR6			CYP4F3
	NEFM			PRSS35
	NNAT			RP11-16F15.1
	CTC-471F3.5			FOXO6
	NDST4			TAC4
	SLC4A3			RP11-6L6.2
	MAGI3			MTTP
	SYN1			RP11-131M11.2
	CDKN2B-AS1			CXCL8
	ODF3L2			RP11-433J8.1
	FOXD3			RP11-384K6.8
	PCP4L1			RP11-728G15.1
	C9orf171			RP11-1C8.7
	2023-03-08			THSD1
	RP11-90P13.1			ESRRG
	MPPED1			RIPK2
	CCDC122			CNGA1
	GLYCTK-AS1			ECM1
	SNAP25-AS1			OTX1
	SYPL2			RDH5
	MKRN3-AS1			GLP1R
	STAT4			CD58
	ESYT3			WIPF3
	HOXB3			RP11-861E21.2
	IGFALS			EPB41L1
	RP11-312B8.1			PTGFR
	RP1-153P14.5			RP11-277P12.20
	DUOX2			RP11-437J2.3
	RASGRP2			TEKT3
	VSNL1			OR7A5
	RP4-635E18.7			DLX4
	GSAP			LRRC43
	RP11-177H2.2			MSX2
	CFH			KLRC2
	PAXIP1-AS2			CNR1
	CCDC108			GPR12
	RP11-124N19.3			AC138430.4
	RP11-966I7.4			VILL
	CECR7			CTC-360J11.4
	LINC01116			RNF219-AS1
	EPHA5			RP11-462L8.1
	OVGP1			RP11-13K12.5
	FOLR1			RP11-45A16.4
	POU4F1			PCDHA11
	ARL4C			NR2E1
	AC008746.3			CTF1
	TENM2			RP11-174J11.1
	C4A			PTGES3P2
	GPR22			PTP4A2P2
	TMSB4XP8			PCLO
	NCEH1			IP6K3
	GALR1			CTD-3065J16.6
	DSG2			GUCY1B3
	RP11-430G17.3			HILS1
	APLNR			ABCD2
	SLC47A1			RP11-161M6.6
	WI2-85898F10.2			NFYC-AS1
	CHGA			ADAM1B
	RN7SL689P			MIR103A2
	PAPPA			GPR133
	LINC01572			NOL3
	SLC7A14			SLC32A1
	RAB26			LEFTY1
	LHX5			ARNTL2
	ITGA8			ASAP3
	RP11-806O11.1			CTC-498M16.4
	SMCR5			SMIM10
	MT1M			MYBPH
	CXCL11			TMEM171
	RP11-124N14.3			EWSAT1
	DLL1			AGO4
	CACNG4			RP11-104F15.9
	FTH1P12			RP11-554A11.9
	OLFM1			ARHGAP28
	TMEM74			CDCA7L
	RET			CCDC109B
	RP11-142L1.1			FNDC7
	IL1RL1			SV2B
	ENAH			KCNB2
	HSPA4L			PKD1L2
	SMAGP			FTLP2
	RP11-700P18.1			NDUFA4L2
	FCGR1B			SLC43A3
[truncated: 1,325 more rows]

## Sheet: tp53_mut_idhMut_noncodel
Splicing level	Gene level	Common
TMEM151B	TMEM151B	TMEM151B
NRG4	NRG4	NRG4
MLIP	MLIP	MLIP
IQSEC2	IQSEC2	IQSEC2
CPVL	CPVL	CPVL
ATL1	ATL1	ATL1
DCAF6	DCAF6	DCAF6
DBNDD1	DBNDD1	DBNDD1
COL4A6	COL4A6	COL4A6
MADCAM1	MADCAM1	MADCAM1
NRXN3	NRXN3	NRXN3
STX1B	STX1B	STX1B
DEDD2	DEDD2	DEDD2
R3HDM1	R3HDM1	R3HDM1
ETV1	ETV1	ETV1
AAK1	AAK1	AAK1
BEAN1	BEAN1	BEAN1
VAMP8	VAMP8	VAMP8
PLCB2	PLCB2	PLCB2
CACNB3	CACNB3	CACNB3
NEDD4	NEDD4	NEDD4
SEC16B	SEC16B	SEC16B
APBB1	APBB1	APBB1
MGAT5B	MGAT5B	MGAT5B
DGKZ	DGKZ	DGKZ
UNC79	UNC79	UNC79
MYO5A	MYO5A	MYO5A
PRUNE2	PRUNE2	PRUNE2
RAPGEF4	RAPGEF4	RAPGEF4
STX1A	STX1A	STX1A
GRASP	GRASP	GRASP
CFI	CFI	CFI
ADORA1	ADORA1	ADORA1
KCNQ2	KCNQ2	KCNQ2
KCNC4	KCNC4	KCNC4
MS4A7	MS4A7	MS4A7
KLC1	KLC1	KLC1
GAS7	GAS7	GAS7
ARHGAP6	ARHGAP6	ARHGAP6
SPATA13	SPATA13	SPATA13
PDZD4	PDZD4	PDZD4
PRRT2	PRRT2	PRRT2
AR	AR	AR
GAD1	GAD1	GAD1
SLMAP	PNCK
MTHFD2L	CLMP
2023-09-11	AACS
PAIP1	CTD-2636A23.2
COPS7A	RP11-66B24.4
PI4KB	CREB3L1
EIF4G3	RIT2
CLTA	KCNMA1
ARHGAP39	PAX7
CEP170	RALYL
PTK2	FAM153A
PCBP4	C15orf27
TJAP1	RP5-968J1.1
WBSCR22	AC097724.3
LRRC4C	GOLT1A
PDZRN3	MUM1L1
TMEM104	PSTPIP1
ANKRD49	CNTNAP1
RASSF5	CYP26A1
KIF2A	RTKN2
ZNF655	GLT1D1
DPF2	CYP11A1
AHCYL1	PFKP
NDRG2	C9orf91
DCTN1	AEN
NTM	KLHL2
NFRKB	CMTM8
APBA2	PTPRR
MEIS1	NCF4
R3HDM2	TMEM151A
KIAA0930	CUBN
DLGAP1	NAALAD2
IRF7	AC058791.1
DCLK2	PAK1
NSMF	ADCY7
FDFT1	CCDC177
NF1	FRAS1
ITGA6	UMODL1-AS1
GEMIN4	GDF15
PRKACB	CYCS
MEF2B	SLC6A11
PITPNM2	STYK1
DOCK4	NAP1L2
FRMD4A	EPB41L4B
UNKL	GNAL
RPLP2	MMP7
2023-09-06	AP000230.1
KIF1B	NTSR1
LRRFIP1	PLEKHA3P1
ERGIC3	SMIM17
TNFRSF25	RTN1
LPHN3	RDH10
BIN1	RP1-197B17.7
FMNL1	KLHL14
AK1	LILRB2
SPEG	SIRPB2
CGREF1	PRKCG
CECR1	NOS2
SPIN2A	TPRG1L
PHC1	RP4-665N4.4
SSBP3	RP11-439C15.4
MZT2B	SLC2A5
C1QTNF9B	LINC00683
APBB3	STK32C
SBF1	CACNA2D1
TNRC6A	RGN
C1orf50	DCLK3
PTPRF	PRKAG2-AS1
CLASP1	NWD1
EEF1D	DIRAS1
MRPL55	HCN1
TCEB1	PPP1R13B
NPIPA8	RP11-174G6.5
FAIM	KCNK3
UBXN11	C16orf54
SYTL2	NDUFAF4
SYNE1	C17orf50
EXTL3	ARID3C
ATP2B4	GDA
LRSAM1	XK
REPS1	SLC4A8
SLC29A1	RP11-321E2.3
CELF2	PHYHIP
NSFL1C	AK7
SRC	HLA-DRB5
MTA1	GOT1
SSR1	GPR143
OSBPL9	BBC3
C1orf54	RP11-417L14.1
SYBU	PCSK1
SMTN	UNC5A
CAMTA2	GRM2
ZNF559	SLC12A8
DDHD1	RAB40B
LRCH1	KNDC1
PPA2	NR4A2
ATP6V0A1	PIR
PIK3R1	RP11-180N14.1
TRAK1	ARPP21-AS1
CD47	ENDOU
ZFYVE27	AC004453.8
CNIH1	RP11-195F19.9
INPP4A	CXADR
VWA9	LINC00698
DNM1L	RP11-519G16.2
EXOC7	GLRA4
CERS6	LAX1
GYG1	DHRS11
AMPD2	PCDHAC1
LPIN1	B4GALNT1
CLTB	CCL22
ANXA7	RP11-350N15.6
KIAA1598	CCDC64
SERP2	LRFN5
PLEKHA5	PRKCB
LIMK1	BSN
FAM13B	POU3F1
DTNA	ENTPD3
BCAS3	RP4-794I6.4
NOL10	A2M
KMT2C	HIGD1B
EVL	CNN1
ERC1	GPC5
ARFGAP1	SIGLEC9
VGLL4	ANXA3
NRXN2	TLR1
PPIP5K1	LRGUK
MLLT4	AGBL4
ACTR2	TENM4
ZNF519	CPNE5
CHPT1	CPNE4
MAP4	ZNF702P
MEF2D	FGGY
CTNND2	CA11
ARVCF	RP11-343N15.2
BAI3	AC096574.5
TPD52L2	VGLL3
CHID1	RFPL2
GINS3	RP1-35C21.2
RAB3GAP1	KCNA1
SLC22A18	SRRM4
ARHGEF7	TRAF5
ARPP21	C15orf52
MXRA8	SSTR2
ARHGEF12	PNMA6A
EML1	PPP3CA
EVI5L	LINC01537
ARMCX5	ANO5
MGAT1	RP13-514E23.1
CADM2	GFPT2
POLM	TSPAN13
TWF1	KCNC1
SH3GLB1	ARHGEF9
SUPT5H	STARD5
USP16	FOXJ1
CAMK2D	SLFN12
SIPA1L2	CLEC4E
SPTAN1	RP1-239B22.5
ENAH	SLC27A3
ZNF138	FOXE1
HDAC9	SIAH3
TOM1L2	RP11-10E18.7
PBRM1	RIPK4
STRADA	TMEM63C
ASPH	NEFH
NRBP1	PGBD5
KDM1A	PODN
SATB2	LAIR1
AP2A1	DUSP4
MORF4L2	RP11-701H24.8
SH3KBP1	HS3ST1
KIF21A	DMTN
APAF1	RP11-752L20.3
RAB11FIP3	RP11-574K11.5
BCAR1	GRAMD2
PARP6	TMEM191C
CDC42	FAM174A
SH3GLB2	ZNF385B
MADD	CORO2A
PFKFB3	CTD-2366F13.2
PCGF2	CABP1
VDAC3	RASGRF1
LCA5	GMPR
ATG13	FIGF
TRIM9	C3
VAV2	KIAA1211L
DYNC1I2	RP11-82L18.2
GLYCTK	PIN1
ATG16L2	SLC6A15
SPATS2	SYT13
EHBP1	DKFZp779M0652
INO80C	FRRS1
CLASP2	C1orf216
GABPA	INSRR
GRAMD1A	RP11-481H12.1
SEMA6A	RP11-876N24.4
EIF4G1	SLC6A7
SF1	FABP5
SHF	DNM1
NCKAP1	RP11-210K20.5
C2CD5	DLX6-AS1
TPD52	RP11-588K22.2
SLC37A4	FNDC1
PTPRK	CTD-2195M15.1
PRKCSH	AC011516.2
GIT1	SYT12
CHCHD3	RBFOX1
ODF2	FAM163A
DENND5A	CPEB3
PTPRS	XXbac-B135H6.15
CSTF2	FAM167B
INPP4B	GPR114
EPB41L2	ASIP
SORBS1	MIMT1
FMNL3	KL
NIN	SAMSN1
LIMCH1	MAFK
ZKSCAN5	KIAA1324
ZNF300	MZT1
INTS9	MYADML2
ACAD10	HPCA
PTPRA	FAM162B
DST	DUSP5
ACSF3	LINC01260
2023-03-01	ID1
CADM1	CDS1
PTPRO	RAB3A
MEAF6	C1QL1
ZFP64	STPG1
PORCN	FAM110C
EWSR1	CDH15
CIZ1	EMX2
MARK4	CD6
RAD51D	KCNK15-AS1
HERC4	NIPSNAP3B
PKM	ACAP2-IT1
NRCAM	HLA-DRA
RTKN	CRHBP
CRTAC1	CLCN4
SCRIB	PRPS2
SIK3	THRB
ZBTB44	RP11-165D7.5
ABLIM3	DNAH11
OAZ1	ASS1
SGCE	DAO
STRN4	RGS4
CLUAP1	SLC13A4
LHFPL3	EDNRA
TTC9C	PAQR9-AS1
ADAM22	RP11-385G16.1
KIF21B	ADAM23
FAM120B	PDE4C
TMSB4X	TFR2
SHKBP1	FYB
ATP2A2	NCDN
NF2	RUNDC3A-AS1
NPL	CDC42EP3
ATP1B3	PPFIA3
GIT2	TSPAN7
CASK	PTPN5
ZNF33A	CYP1A1
ATPAF2	AKR1B15
FDPS	PIK3AP1
GOLT1B	PENK
SUSD1	PCDH18
PITPNB	GNRHR
ADD2	FGF8
APP	DPYD
GRIA2	MT3
PHF21A	LRRK2
FAM49B	RP11-640L9.2
SNX21	OXTR
	SDC2
	CPEB1
	SLITRK4
	CNTFR
	ACOT7
	CACNB1
	RIIAD1
	RP11-566K19.5
	PALM2
	FGFR3
	PDP1
	FERMT3
	LGI4
	RP11-4K3__A.5
	DAPP1
	PILRA
	OPRK1
	TKTL1
	LINC01358
	CHRM1
	CST3
	CHRNB2
	TP73-AS1
	CD300A
	CD53
	DBH
	FCGBP
	VTCN1
	ECEL1
	ARPC4-TTLL3
	CIITA
	MTND2P28
	INPP5J
	LINC01579
	MCOLN2
	AC091878.1
	RP5-1119A7.17
	CDH8
	PLCXD2
	FIRRE
	PP14571
	KRT222
	PNOC
	CLEC4GP1
	RP11-673E1.1
	HLF
	ENHO
	ADAMTS2
	NPHS1
	TPBG
	CTB-51J22.1
	SNORD116-4
	C15orf59
	GALNT18
	LINC01460
	RHOBTB2
	LONRF2
	COLCA1
	BST1
	AC093724.2
	DNAAF1
	CPAMD8
	RGS14
	IL18BP
	RTN4RL1
	LPIN3
	KRT17
	FAM126B
	SYTL1
	CHRNA2
	RSPO2
	DLEC1
	EMR1
	PHACTR1
	KCNA4
	ATP1A1
	NMNAT2
	RP11-389G6.3
	SORBS2
	IGSF8
	SH3PXD2A
	SORCS2
	PCDHGC5
	SULT1A2
	PRRX1
	LMO4
	RP11-85O21.2
	SLC39A12
	BTK
	TAGAP
	SYTL5
	MILR1
	PPIAP21
	CDIPT-AS1
	IDS
	HCK
	IFI16
	SOWAHB
	ZCCHC12
	GABBR1
	CHRM4
	TFEC
	GRIK1-AS1
	RAB38
	OSBPL10
	PPP1R1B
	C1orf145
	NUAK1
	PPM1H
	DCX
	LAMB3
	PPL
	RP11-268J15.5
	TBX21
	RRAD
	KCNJ6
	PPARGC1A
	FMN1
	ZMIZ1-AS1
	GGN
	CYP19A1
	ANKRD62P1
	SLC25A18
	KIF25
	S100A3
	MEIS3P2
	PCDHGB4
	SLC35F1
	YWHAH
	RP11-764K9.1
	DTNB
	ADRB1
	CARD9
	LCN15
	CSRP1
	OAS1
	CMYA5
	CELF5
	CAMK2B
	TNF
	GRIP1
	AC004540.4
	ADAMTS9-AS1
	CADPS2
	P2RX6P
	FRMPD4
	ATP8B4
	RP11-863P13.4
	SLA
	NEDD4L
	WNT6
	RP11-756A22.7
	EGF
	ATP2B2
	NECAB2
	AC006960.5
	RGS20
	FBLL1
	TGFB2-AS1
	HCRTR1
	BEX2
	PSD2
	RP11-8L8.2
	ABCC12
	RASA4CP
	LDLR
	PAX1
	ELAVL2
	RPS20P22
	KCNH4
	ABCC2
	RIMBP2
	TTC12
	PRMT8
	TCEAL6
	RP11-175K6.2
	NAIP
	LRRC56
	SPATA12
	DCT
	HLA-DOA
	DLGAP1-AS4
	CYB561
	PELI3
	KB-1125A3.11
	BRSK1
	THY1
	KIT
	DRC7
	NAPB
	LYPD8
	SVIP
	HIST1H3E
	ENO4
	TACR2
	C1orf115
	TAC3
	CASP1
	KANK3
	CD8A
	PRRT1
	MYCL
	LINC01586
	RAB15
	SDR16C5
	TNNT2
	DGCR5
	FAM131C
	FAM19A1
	PTGES3P1
	CASC10
	PLAC9
	TLX1
	PRSS30P
	RGS8
	SH3BGRL2
	SPAG6
	CTC-459F4.6
	KALRN
	EMR2
	ENO2
	ACBD7
	RAB11FIP4
	LPPR4
	OPN3
	PPFIBP1
	FAM49A
	NEGR1
	SLC7A4
	CTD-2023N9.3
	MAP1A
	NEFL
	CD2
	HPGDS
	COX7B
	ENTPD2
	ATP6V1A
	GRPEL2
	SNTA1
	CACNG2
	IL21R
	ELF4
	IL20RA
	TLR5
	CHN2
	HAS2
	LINC01206
	FCGR3A
	EPHX4
	RP11-438B23.2
	CD200
	RP4-545L17.11
	WNK4
	IL18
	NPY
	BEGAIN
	GAD2
	CA5A
	IL4I1
	EIF4E1B
	LRRC61
	NOTCH2
	SLC9A2
	SIGLEC1
	MSR1
	RASSF9
	RS1
	S100B
	NUP50-AS1
	AL592528.1
	LAMC3
	TOX
	NPY1R
	C19orf81
	CLDN10
	TAC1
	AC062028.1
	HPCAL4
	GCNT2
	SYT7
	CYP4F12
	GABRG3
	SST
	LST1
	LDHAP3
	TPPP3
	CILP2
	CMKLR1
	CALB2
	GPR157
	EDA2R
	NAP1L6
	RHOV
	RP11-90L1.8
	BTBD10
	SH2D3C
	RP11-120K24.3
	KCNAB1
	IL15RA
	RP11-467L24.1
	HTR5A
	MXRA5
	C1QTNF2
	PDE4D
	SNCA
	CNTN5
	ITK
	TSPYL5
	ARHGAP26
	HBQ1
	TDRD9
	GS1-72M22.1
	ERC2
	STK19B
	GNG2
	CPNE9
	RNF43
	TRHDE
	MAP2K4
	RASGEF1A
	ITGB2
	RP11-196G18.22
	FOLR2
	OTOF
	RIMS1
	HS3ST5
	CPB1
	EPB41L3
	MIR222HG
	SPATC1
	TPD52L1
	PROS1
	PDZD7
	NYAP1
	MAS1
	PARVB
	SLC16A11
	LAMA1
	ABRACL
	FAM89A
	RTP1
	LINC00622
	ACAN
	RNF175
	CTD-2521M24.9
	SHISA8
	NRSN1
	PPM1E
	TINAGL1
	KCNMB3P1
	RP11-54O7.3
	SHANK3
	GRIN2A
	DCTN1-AS1
	ADIRF-AS1
	MYC
	RP11-527D7.1
	ATP6V1E1
	MCTP2
	AMER3
	SPTLC3
	BCL11B
	TNFRSF8
	RP11-88E10.4
	HIST1H2AG
	AC011899.9
	PARK2
	NELL2
	MAPK8IP2
	RP11-482M8.3
	WNT10B
	GTF2IRD2P1
	ZDHHC8P1
	BAIAP2L2
	FGF22
	KIF25-AS1
	SP9
	AQP6
	PCSK2
	KCNIP1
	TMEM178A
	GPR160
	COCH
	PPP1R3F
	RP11-766N7.3
	AC007405.6
	CD86
	MDFI
	LZTS3
	TSTD1
	RGS18
	RP11-483P21.2
	RP11-231C18.2
	GYG2
	PIP5K1C
	PDXP
	HUNK
	POU2F2
	GPD1L
	AMOTL2
	KIF5C
	CBLN2
	AC010524.2
	CNKSR2
	CSAG1
	RP11-293M10.6
	BEND4
	NEK10
	RHBDL1
	CA12
	PDE6G
	HLA-DQA1
	RP11-352D13.6
	ABI3
	RP11-4C20.4
	WNT16
	RP1-159A19.4
	SATB2-AS1
	CARD16
	MEGF6
	GABRA1
	FZD10-AS1
	REEP1
	RP11-463C8.7
	RPH3A
	PTGER4
	CD68
	KCNQ1
	EPCAM
	RP11-299L17.3
	MMP24
	ADCY1
	UBE2QL1
	RP11-347E10.1
	TEAD4
	ZNF215
	UCP2
	PDE7B
	FOXG1
	LINC01140
	CYTH4
	RP11-29P20.1
	CACNA2D2
	GRIN3A
	FPR1
	SYP
	SYN2
	PTPRC
	B3GALT2
	EEF1A2
	VWC2L
	CD14
	CABP7
	RP3-523C21.2
	KCNH1
	ITGA10
	HMGCR
	IGLV1-51
	MIR770
	GPR155
	MCF2L
	LYPD6B
	GREM2
	ARHGAP20
	SYNPO2L
	MCF2L-AS1
	FAM87A
	KIAA1045
	NPAS2
	C4B
	INPP5F
	SDS
	MTUS2
	PARVG
	BLNK
	VASH2
	RP11-881M11.4
	HM13-IT1
	CHGB
	COL9A3
	DOC2A
	DIAPH3
	EGR4
	FOXD2
	RP3-395M20.12
	PNMA6B
	LECT1
	CYP4F24P
	HCG23
	ADARB1
	COL9A1
	KCNH3
	AMPH
	BRI3BP
	DBH-AS1
	AP1S3
	LINC00900
	LMO7
	RHOD
	ALDH1L1
	SLC1A6
	C1S
	GOLGA7B
	PPP1R15A
	SLC39A4
	GRM3
	FCGR2A
	BMF
	RP4-621B10.8
	MC4R
	RP1-310O13.7
	C9orf129
	VSTM2A-OT1
	GRAMD1B
	RP11-95I16.4
	D4S234E
	PCED1B
	HTR1A
	RP11-1105G2.3
	ALOXE3
	EBI3
	VSTM2B
	GSC
	EFNA5
	YWHAG
	HEATR5A
	PRKCZ
	GUSBP5
	CRHR1
	CENPE
	EMB
	C3orf49
	ATP2C2
	RRN3P3
	CKMT1B
	42984
	PNPLA3
	NRN1
	ACTR3B
	SPAG5
	F13A1
	ANO4
	PALM
	RSPH14
	RP11-51J9.6
	CTD-2562J17.6
	ZNF365
	RP11-806L2.2
	ARX
	PPP3CB
	ANGPTL4
	CEND1
	ENTPD6
	FNDC9
	TUNAR
	FAM153B
	FAHD2B
	MT1E
	NGEF
	RP11-564A8.4
	GFOD1
	LINC00595
	MMD2
	RP11-423H2.3
	KLHL1
	IRAK2
	CCDC3
	NEUROD2
	MFGE8
	SMKR1
	KIAA0513
	PNMA2
	TYMSOS
	CRH
	KIAA1644
	IL10
	TIPARP-AS1
	THEM5
	CA4
	ZSCAN12P1
	RTN2
	PRPH2
	CORT
	PAK7
	KCNS2
	TLR10
	RP11-307O13.1
	DKK3
	ACR
	KLK7
	ALOX5AP
	POSTN
	RIPK3
	RP11-1406H17.1
	GNG3
	SLC8A2
	OLFM4
	RP11-54O7.16
	LINC01197
	SYNDIG1L
	SLC6A1
	RFPL1S
	SAMHD1
	PPP3R1
	GNAZ
	PSD
	SERTAD4
	SPRY1
	TCEAL7
	SCG2
	SPI1
	CDON
	IGKC
	SERPINI1
	TREM2
	SLC17A6
	MS4A4A
	TMEM38A
	PLAT
	HDHD3
	C8orf46
	NLK
	CTD-2325P2.4
	RP11-886D15.1
	KCNK9
	C1QL2
	EFHD2
	NBEA
	PPFIA2
	IZUMO1
	SUSD3
	SLC25A4
	FAM19A2
	TESPA1
	ADAM28
	ADAMTS15
	DNAJB7
	MIR1249
	B4GALNT3
	RP11-876N24.3
	FCHO1
	DPY19L2P1
	ARL4D
	CYSLTR1
	KIF17
	RP11-261N11.8
	TIAM2
	CHI3L2
	RP5-884C9.2
	ACSBG1
	TTC39A
	TRIM17
	METTL21B
	ABCB9
	ADAMTS8
	ARHGEF28
	SAMD11
	PTPN20A
	TLR7
	GS1-166A23.2
	STAB1
	AC002480.3
	ASPDH
	C9orf172
	MYT1L
	RP11-619A14.3
	TMPRSS3
	PDLIM4
	CEACAM21
	STEAP1B
	RPSAP15
	SLC22A15
	NAP1L5
	KCNA3
	SLC37A2
	IQCJ-SCHIP1
	ATP1A1-AS1
	PIF1
	SLC2A6
	RP11-195F19.30
	CTD-2235C13.3
	P3H2
	AC010504.2
	GPRIN1
	ERP27
	RP11-565P22.6
	TAGLN3
	RP11-486O13.5
	RP11-566K19.6
	POU6F2
	CLSTN3
	PRSS55
	TENM3
	OPCML
	LINGO2
	KIAA1377
	AKAP12
	AP001350.4
	ABCC6P2
	ZBED9
	RP4-813D12.3
	TTC39B
	FAM71E1
	AC012507.3
	SLC22A31
	KIAA1257
	IPCEF1
	TUSC3
	OAS2
	LINC00087
	GABRD
	RP11-4B16.3
	GLIS3
	CD74
	PLSCR1
	ATXN7L3
	LIPG
	EVI2B
	APOLD1
	C2CD4D
	TNFSF8
	CDR1
	NCKAP1L
	TMEM221
	TOM1L1
	ZNF541
	KCNJ12
	PVALB
	CBX7
	STARD4
	OSBPL1A
	NRGN
	SCN1B
	HLA-DQA2
	RP11-407B7.1
	STAR
	CKMT1A
	LPCAT4
	LDHAP7
	ADORA3
	ZFYVE28
	GAS6-AS2
	LOXL1-AS1
	PLEKHG5
	SLC16A4
	TNFRSF21
	SPATA18
	VIP
	CPNE6
	LINC01094
	DUSP27
	DPF1
	LILRA1
	HPDL
	MKL2
	CHRFAM7A
	MTFP1
	CALN1
	RP11-302B13.1
	AC064875.2
	DIO2
	CYBB
	FAM184A
	ABHD8
	EIF1P6
	CLEC17A
	RP11-218C14.8
	SCIMP
	UNC13A
	PRX
	PIWIL2
	IER5
	KCNJ3
	MAPK13
	C2
	TSPYL1
	IGHG1
	SNCG
	GAS2L2
	GAL3ST4
	AC093642.1
	DOCK9-AS2
	PDE6B
	DLGAP3
	NEURL1
	KRT18
	CXorf21
	MFAP2
	OXCT2
	HIPK4
	TMEM74B
	ZDHHC13
	LINC01018
	FZD8
	SPTBN2
	PDZD2
	BHLHE40
	FRG2DP
	CAMK4
	C22orf24
	RP11-834C11.4
	CCDC184
	CPLX2
	ARSD
	NME5
	RPS3AP5
	PHLDA2
	FAM50B
	PTPRN
	WFDC2
	P2RX1
	SLC15A3
	GRIK3
	GAS2
	KB-1742H10.3
	CACNB2
	EN2
	RP11-958F21.1
	CHCHD10
	TP53I11
	RP11-153M7.1
	TMEM200B
	FBXW7
	NTNG1
	VASN
	CTD-2639E6.9
	NABP1
	METTL24
	RHOJ
	ADTRP
	C17orf102
	RP11-109D9.4
	RP11-1102P16.1
	FAM163B
	VSTM2A
	SLAMF7
	RP11-535M15.1
	MYOZ3
	RUNX2
	SPATA6L
	ZNF804B
	IL1RN
	RP11-3P17.5
	MAFB
	MSMO1
	JAZF1-AS1
	PGA5
	FABP6
	MAPK11
	KB-1517D11.4
	ZNF204P
	RASGRP4
	CA3
	PKIA
	LINC01166
	GAS1
	CD209
	PEG3
	GABRB3
	TSPAN18
	TNFRSF18
	CXCL10
	TRPM3
	MCF2
	STK32B
	BFSP1
	LRRC20
	AC103563.8
	TACR3
	SLC7A7
	IL10RA
	RP11-429B14.4
	KIF1A
	FBLN7
	SEZ6L
	VCAN
	HCG11
	GRM7
	AC009948.7
	RP11-195F19.5
	GLS
	AC046143.3
	ADAP2
	FBXL16
	STS
	CABYR
	ALDH1A3
	RP11-386G11.5
	ICA1
	NAV3
	RP11-497E19.1
	MAP1LC3A
	ATP6V1G2
	PLEKHD1
	GPR150
	SHANK2
	RP5-858L17.1
	RP11-423H2.1
	PRRG3
	SLC10A5
	RAPGEF5
	OR13J1
	MAP4K2
	SULF1
	FGF13
	SLN
	RP11-284F21.11
	RP11-261C10.7
	KIF3A
	KCNV1
	IQSEC3
	SLC9A7P1
	C1orf194
	RP11-416N2.4
	CASP9
	LRRN4CL
	RTBDN
	DAGLA
	RAB11FIP5
	ZNF469
	KCTD8
	SOHLH1
	CDKN1A
	KLHL34
	NEUROD6
	TRAF3IP3
	LPL
	DGKE
	RP11-209D14.2
	ADAMTSL5
	HCN4
	CTD-2008E3.1
	UNC5D
	RP11-154H23.4
	AP000282.2
	TMEM59L
	HS3ST2
	SPSB1
	2023-03-04
	SLC6A12
	KIRREL3
	CD84
	GABRG2
	EVA1A
	PDLIM1P4
	F5
	LYZ
	FAM78B
	RARRES1
	RP11-161M6.2
	ISLR2
	MGAT3
	RP11-365H22.2
	SEMA4F
	RP11-69L16.5
	AK5
	KLHL26
	OLFML3
	CPS1
	NDRG4
	AC007277.3
	RPP25
	SOSTDC1
	CCDC71L
	GABRA5
	LCP1
	CTC-251I16.1
	HAPLN3
	GPC3
	AJUBA
	SV2A
	GSG1
	STXBP1
	MPEG1
	ADM
	PREPL
	DOC2B
	RP11-358N2.2
	HOOK1
	ASPHD2
	FPR2
	FCGR1A
	DLC1
	SELM
	KCNQ3
	ANKRD33B
	PPP1R1A
	AF127936.5
	SPRY4
	RP11-159H10.3
	KCNC2
	PNPLA7
	KCNH7
	SOWAHA
	SEMA4A
	SSTR5-AS1
	PLEKHF1
	COL26A1
	ARHGDIG
	KLC2
	FXYD1
	RP11-182J23.1
	VSIG2
	RGS17
	JAKMIP3
	GPR63
	AIFM3
	RP11-262H14.7
	CTC-297N7.9
	RP11-466A19.1
	ATRNL1
	GAPDHP1
	SEMA3F
	SLC27A2
	RP11-379F4.4
	ACTA1
	CHRM3
	RIMKLA
	CDKL5
	IGSF6
	VGF
	HPSE
	TPPP
	PIP5K1B
	LY86-AS1
	PTPRU
	MIR663AHG
	ATP8A2
	GSTM5
	PDCD1LG2
	MBOAT7
	SCRT1
	ARHGEF25
	SBF2-AS1
	FCER1G
	RP11-50D9.3
	CTA-14H9.5
	SIAE
	RP11-218E20.3
	LINC00599
	HMGCS1
	ATP2B3
	CCDC144NL-AS1
	SCOC-AS1
	AC005532.5
	PKP3
	RIMS4
	COL24A1
	RP11-736K20.4
	ANO3
	KCNIP2
	TOLLIP
	TEX29
	TTC9B
	JPH1
	C1QA
	TMEM132D
	HMCN2
	GPR68
	WDR11-AS1
	LTK
	HTR2A
	RP11-1263C18.1
	RP11-253E3.3
	COL8A2
	SPRED2
	LINC00907
	GBP5
	RP11-539I5.1
	CX3CR1
	PDE1B
	NCOA7
	ODF3B
	SLC30A3
	RP5-1042I8.7
	RP11-539L10.2
	BSPRY
	ZNF804A
	ZNF233
	WFDC1
	MTL5
	OLFM3
	RP11-302B13.5
	PNMA3
	ABCA5
	KCNJ11
	ABCC8
	MMP19
	SPTBN4
	LINC00403
	CLEC10A
	EPHA8
	2023-03-11
	BEST4
	RP11-399B17.1
	HOXB7
	AC010975.1
	XKR4
	TSHR
	EPHA10
	RP11-279O9.4
	AC010980.2
	STMN2
	LPPR5
	RP11-571M6.18
	ADAM11
	RGS7BP
	PARP9
	PABPC1L2B
	SLC26A7
	MT2A
	RP6-65G23.3
	ME1
	KLHDC9
	RP11-4B14.3
	PPM1N
	PPARGC1B
	LPHN2
	CALM1
	AC016739.2
	HAVCR2
	GLP2R
	RP11-684N3.1
	CYFIP2
	RPLP0P2
	DYNLT3
	TMEM56
	RP11-342M1.3
	SYT16
	CD3E
	OR7E29P
	FBXO2
	LRTM2
	LY96
	TRIM36
	RP11-552D4.1
	ABTB1
	RP5-1172N10.2
	RELL2
	HSD17B6
	PASK
	RP11-115H18.1
	NDEL1
	RP3-406A7.7
	PIM2
	CPNE7
	HGF
	SYT4
	TYMP
	INSIG1
	ARSJ
	NR1D1
	SYNGR1
	TEX15
	PYCARD
	CTD-2542C24.2
	HSPA12A
	ITGAL
	PCDHGA3
	PDE4A
	RP11-680F8.1
	THEMIS
	RP11-1109F11.3
	AP1S1
	OR7E7P
	CYP4B1
	SMAD6
	CACNA1G
	NXPH2
	MAP3K9
	XYLT1
	ADAMTS7
	THNSL2
	MAST3
	LLNLF-187D8.1
	MT-TL1
	C18orf65
	PDCD6IPP2
	SLC6A17
	DRG2
	HYAL1
	NCR3LG1
	PSD3
	DNASE2B
	RP11-116D17.3
	ABCA13
	IFIT3
	MYADM
	HECW1
	ARL6
	DUSP8
	MCTP1
	HOPX
	MEF2C
	RP11-286H15.1
	FAM174B
	SCN3B
	STEAP1
	CBFA2T3
	RPL39L
	DRD1
	AGPAT9
	ACTR3C
	EFTUD1P1
	ST8SIA5
	C3orf14
	RP11-556E13.1
	ARHGEF10L
	MIR137HG
	TSPAN32
	VAMP2
	KIF26B
	TMEM130
	VWFP1
	ATRX
	CHST8
	ADRA2C
	DHCR24
	RNF122
	CCNA1
	MYO1B
	RP11-875O11.1
	CD81-AS1
	FGL2
	ADAMTS18
	MICU3
	CXCL14
	CYBA
	TGFB2
	RP11-370I10.11
	PLAU
	MATK
	NCF1B
	LINC00884
	DNAH14
	ARSF
	ANXA1
	FRMPD2L2
	FRMD3
	RLBP1
	C1R
	CD300C
	CTD-2616J11.11
	RP11-294N21.3
	ATP1A3
	GUCY1A3
	RASSF7
	ZNF385D
	TC2N
	FBXO16
	ROGDI
	ID3
	RP11-750H9.5
	RBFOX3
	C1QC
	CCDC110
	RDH13
	NLRC4
	HCP5
	KCNF1
	RP11-1070N10.3
	SLC22A4
	ENPP7P2
	PHLDA3
	CTD-2523D13.2
	CD4
	DOCK2
	PTK2B
	LINC01150
	FAM20A
	FPR3
	DNAJB1
	RP11-164P12.5
	MYO3B
	FLJ20021
	RAB3C
	PPM1J
	ALOX5
	VSTM2L
	PLEK
	RNASE6
	NPM1P25
	GPR3
	HES5
	ST6GALNAC5
	RP11-80P20.3
	BTNL9
	KIAA2022
	RP11-411K7.1
	GPR83
	FAM129A
	CD33
	BCAN
	RP11-83B20.1
	KIAA1522
	KCNT1
	OR7E22P
	CDK15
	NAPSB
	BASP1
	MIR7-3HG
	PNPLA4
	FCGR2B
	GRM8
	CRYM
	YBX2
	ARHGAP30
	TIMP3
	LYSMD4
	HRK
	EPHA2
	ARL11
	MAML2
	LINC00086
	LINC00936
	KRT17P1
	SAMD12
	RAC2
	RP11-535M15.2
	AP006285.2
	FBXO27
	C15orf59-AS1
	SYNGR3
	RNF208
	CMIP
	TBX5
	UCHL1
	C1QL3
	MPP7
	RP11-427J23.1
	GJB6
	SLC2A13
	MEPE
	RP11-65J21.3
	RERG
	FBN2
	HTR2C
	DAB1
	RTN4R
	SYT2
	DNAAF3
	MDH1
	RP11-384L8.1
	CACNA1E
	SPATA17
	RP11-257O5.2
	CTD-2534I21.8
	KLF16
	IKZF1
	DRD5
	CTD-2562J17.7
	IBA57-AS1
	MAGEE1
	CAMSAP3
	SLC26A8
	CTD-3088G3.8
	KCNA2
	RP11-234K24.3
	TMEM159
	LPGAT1
	CNTN4
	CYP21A1P
	HENMT1
	AC007255.8
	CHST1
	RP4-785G19.5
	LGALS1
	SLC16A12
	NPAS1
	DNAJA4
	RP11-430B1.2
	DOCK8
	RAP1GAP2
	LRRC38
	TRPV6
	HIST1H2AE
	RBM24
	VAMP1
	RAB37
	FRRS1L
	ATP1B1
	CREG2
	RP11-396C23.2
	IDI2-AS1
	RP5-1177I5.3
	CTD-2562G15.3
	TGFBR3L
	LILRB4
	BTN3A2
	GLRA2
	SYT5
	SPRN
	MARK1
	UBA7
	BDNF
	PI4KA
	PNMT
	RP6-74O6.6
	CYP21A2
	RP11-245J24.1
	DRAXIN
	RASAL1
	HSPB3
	TRIM3
	PAK6
	ABCA1
	CCDC26
	SEMA3E
	RP11-54O7.17
	CEP170B
	CRYAB
	DTX3L
	SCIN
	TRIM72
	CTB-41I6.2
	DBX2
	MUC1
	RASD2
	RP11-586D19.1
	LINC00294
	PART1
	LRRC75A
	SLC2A3
	C8orf4
	MRAP2
	RP11-328J6.1
	PCDHB8
	FAM86B1
	SNHG18
	C3AR1
	PNMA5
	MAEL
	CPLX1
	GS1-358P8.4
	TLX1NB
	CCSER1
	DUSP2
	RP11-416I2.1
	RAP1GAP
	TLR6
	NEFM
	GPI
	NNAT
	TNNC2
	NDST4
	SLC4A3
	STMN3
	SYN1
	ODF3L2
	PCP4L1
	RP11-810P12.7
	2023-03-08
	RP11-90P13.1
	MPPED1
	SNAP25-AS1
	SYPL2
	RNASE2
	RP11-333I13.1
	CTD-2256P15.4
	ADCY5
	STAT4
	ESYT3
	FAT2
	LY86
	KLHDC7B
	DUOX2
	RASGRP2
	VSNL1
	GPRASP2
	RP11-177H2.2
	PIGR
	PINLYP
	ARHGAP4
	SEPT4-AS1
	SNHG23
	FGF20
	EPHA5
	DPP10-AS1
	TCF12
	BCL2L2
	SGIP1
	PLCH2
	RCAN2
	TENM2
	C4A
	GPR22
	NCEH1
	TMEM44
	PNMAL2
	CHGA
	IRF6
	CACNA1B
	PCDHB11
	PAPPA
	RAPGEFL1
	SLC7A14
	RAB26
	RP11-192H23.4
	RP11-231C18.1
	MT1M
	DLL1
	C19orf45
	SERPINA1
	AKR1C2
	CRHR2
	OLFM1
	TMEM74
	RET
	IL1RL1
	HSPA4L
	SMC4
	CTXN1
	GPR64
	FCGR1B
	SNX10
	LIPH
	CDC37L1-AS1
	FOXO6
	TAC4
	GABRG1
	RASEF
	C1orf64
	RP11-433J8.1
	MAPK9
	RP11-384K6.8
	RP11-728G15.1
	ESRRG
	WIPF3
	EPB41L1
	RP3-460G2.2
	APLP1
	LRRC25
	MNDA
	SIMC1
	CDR2
	LRRC43
	MSX2
	KLRC2
	KIAA1549L
	DLG3
	GPR12
	FAR2
	AC138430.4
	VILL
	RP11-13K12.5
	NR2E1
	SPATA3-AS1
	PTGES3P2
	EGFL7
	MS4A6A
	PTP4A2P2
	IFIT2
	PCLO
	GUCY1B3
	TPBGL
	ABCD2
	RP11-532F6.3
	TMEM246
	GPR133
	DNALI1
	SLC32A1
	ARNTL2
	ASAP3
	FSTL4
	BHLHE22
	EMP1
	SMIM10
	SV2B
	KCNB2
	FAM149A
	CDKN2D
	LINC00282
	GP6
	C2orf82
	SLC25A22
	RP11-490N5.3
	CARD6
	RP13-616I3.1
	CTD-3193K9.3
	FABP3
	NPTX2
	WDR17
	CAMKK1
	C17orf107
	RORB
	STAC2
	RP11-102K13.5
	SLC9A7
	CDK6
	KCNJ9
	LRIG3
	EMID1
	P2RY1
	KIAA1217
	TSPYL2
	ABTB2
	C2CD4C
	RP11-25K19.1
	SNAP25
	TUFT1
	CTSS
	HIST2H2BD
	LILRA2
	TH
	MUC12
	FBLN1
	ANKS1B
	GSTO2
	GPR126
	MYOF
	TLL2
	CHL1
	CNTF
	INF2
	DLG4
	STC1
	DEFB124
	SGSM1
	RPLP0P6
	AIM1
	P2RX5
	TPTEP1
	HLA-DPA1
	CTD-2020K17.3
	JAKMIP1
	PDE8A
	SULT1A1
	PLA2G4A
	SH3GL3
	CTD-3128G10.7
	MAPRE3
	RIMS3
	DRD2
	UNC13D
	VLDLR
	RP11-190A12.8
	LINC00092
	PPP1R3B
	SLC1A2
	SDC4
	TMC8
	FCER1A
	MPO
	FHL2
	KIAA1107
	VIM
	ADRA1B
	PCDHGC4
	STXBP5-AS1
	LPCAT2
	LINC00853
	TLR8
	ABCC3
	CCDC158
	RP3-428L16.2
	XXyac-YX65C7_A.2
	HLA-DMB
	HOXA10
	RTN4RL2
	GDAP1
	ITPKA
	SAMD9L
	NGB
	LZTS1
	CLUL1
	DUOXA1
	RBM20
	B4GALT6
	AVPI1
	XKR7
	LDHA
	EDNRB
	GABRB2
	RGS7
	MORN3
	RHEBL1
	FER1L4
	NPM2
	RP13-578N3.3
	DISP1
	YDJC
	HMP19
	RP11-247C2.2
[truncated: 1,073 more rows]

## Sheet: atrx_mut_idhMut_noncodel
Splicing	Gene	Common	Splicing only	Gene only
ETV1	RP11-66B24.4
	CREB3L1
	RIT2
	SLC18A1
	RP11-13K12.1
	NPY5R
	MIR770
	LINC01013
	CPNE8
	RALYL
	GREM2
	FAM153A
	L1CAM
	C15orf27
	KIAA1045
	TMEM130
	VWFP1
	SDS
	MTUS2
	GLT1D1
	CCNA1
	MGAM
	CHGB
	RP11-875O11.1
	DOC2A
	CD81-AS1
	RP1-309I22.2
	RP3-395M20.12
	PTPRR
	CCNO
	ADAM12
	LECT1
	COL9A1
	C1QTNF4
	KCNH3
	AMPH
	AC068057.1
	DBH-AS1
	PLAU
	MATK
	PAK1
	KIAA2012
	DNAH14
	ARSF
	KREMEN2
	TUBA4A
	RLBP1
	STYK1
	EPB41L4B
	MMP7
	NTSR1
	RP1-310O13.7
	RAB42
	PRKCG
	RBFOX3
	FOXP2
	D4S234E
	HTR1A
	PRKCDBP
	ALOXE3
	TMEM158
	FUT1
	HMGN2P5
	KCNF1
	RP11-1070N10.3
	FOXQ1
	RP11-394O4.5
	KCNK3
	NAMPTP1
	PHLDA3
	SLC15A2
	ARL9
	GUSBP5
	AQP7P1
	TUBB2A
	PHYHIP
	AK7
	PTK2B
	GOT1
	RP11-475J5.5
	CKMT1B
	GRM2
	NRN1
	F13A1
	ANO4
	TRIM67
	CYP4X1
	RP11-806L2.2
	VSTM2L
	ARX
	PLK2
	HRH3
	RP5-857K21.6
	CBX1P3
	RP11-195F19.9
	CEND1
	ST6GALNAC5
	NCS1
	TUNAR
	BTNL9
	FAM153B
	ABCA10
	STX1A
	CCDC64
	KCNT1
	NGEF
	PRSS12
	GFOD1
	TMPRSS9
	RP11-423H2.3
	RBP4
	MIR7-3HG
	PRKCB
	ADCYAP1
	NEUROD2
	ENTPD3
	C5AR1
	KIAA0513
	TYMSOS
	CRH
	NOS1
	CRYM
	THEM5
	CNN1
	PPEF1
	MT-TF
	PRPH2
	HRK
	CORT
	ADM2
	LINC00936
	AGBL4
	B3GNT4
	RARRES2
	KRT17P1
	KLK7
	KCNS1
	KLF8
	KCNJ4
	CDH22
	CA11
	GNG3
	SYNGR3
	RFPL2
	SLC8A2
	IL12RB2
	LINC01197
	SYNDIG1L
	RFPL1S
	CDH9
	SRRM4
	SCG2
	PNMA6A
	LINC01117
	IGKC
	MPP7
	SERPINI1
	DLX2
	RP11-886D15.1
	KCNK9
	C1QL2
	KCNC1
	RTN4R
	KIF12
	DYSF
	TUBA8
	DNAAF3
	PACSIN1
	COL28A1
	CYGB
	RP1-239B22.5
	RP11-384L8.1
	FAM19A2
	TESPA1
	RP11-215H22.1
	RIPK4
	CACNG8
	NEFH
	KCNAB2
	SRRM3
	RP11-234K24.3
	MYO15A
	DMTN
	CYP21A1P
	KIF17
	NELL1
	ZNF385B
	NPAS1
	CFAP54
	DNAJA4
	RP5-884C9.2
	TRPV6
	CABP1
	RP5-857K21.11
	RP11-3B12.2
	GMPR
	KIAA1211L
	RP11-82L18.2
	ARHGEF28
	TGFBR3L
	GLRA2
	RP11-403A3.1
	SLCO2A1
	GSX1
	SYT13
	SYT5
	IFI44L
	SPRN
	F2RL1
	FREM3
	BDNF
	ASPDH
	GALNTL6
	PNMT
	CDH1
	RP11-481H12.1
	GRIN1
	PDLIM4
	RPSAP15
	CYP21A2
	RP11-245J24.1
	OTOS
	SLC6A7
	RASAL1
	HSPB3
	DNM1
	PAK6
	DLX6-AS1
	RP11-588K22.2
	FNDC1
	SCN2A
	SYT12
	ASIC2
	TAGLN3
	CHRDL2
	RBFOX1
	RP11-566K19.6
	POU6F2
	RASD2
	RP11-586D19.1
	ASIP
	PCDHB8
	MYO5B
	KIAA1324
	MYADML2
	FXYD7
	PNMA5
	HPCA
	FAM71E1
	CPLX1
	CCSER1
	CACNG3
	RAB3A
	LINC00087
	COL2A1
	PTH2R
	TMEM151B
	DDN
	GABRR2
	RPL12P4
	RAP1GAP
	DBNDD1
	RP11-383H13.1
	RP11-14N7.2
	RP11-807H17.1
	CCDC147-AS1
	NEFM
	NNAT
	ASS1
	DAO
	SYN1
	MICAL2
	KCNJ12
	SPTB
	NCDN
	RP11-810P12.7
	NRGN
	MPPED1
	SCN1B
	PTPN5
	CXCL9
	CKMT1A
	TRIM54
	C21orf62
	ESYT3
	STAT4
	HPRT1
	LHX6
	GAS6-AS2
	SHISA9
	IGHA1
	ZDHHC23
	MT3
	FCGR3B
	EBF2
	CCL28
	VIP
	CPNE6
	RP11-10B2.1
	FBXO41
	CELSR1
	LINC01411
	RIIAD1
	LRRC7
	VWA7
	LTF
	FOLR1
	PTGES
	GJD2
	PCDH8
	FENDRR
	RP11-320H14.1
	MFAP5
	ANKRD29
	CHRM1
	IGHG1
	RP11-384O8.1
	MFSD4
	DBH
	SNCG
	ECEL1
	CHGA
	CACNA1B
	DOCK9-AS2
	TRH
	RAB26
	SLC7A14
	DLGAP3
	LINC01579
	NEURL1
	MFAP2
	AC091878.1
	HIPK4
	CDH8
	PTCHD4
	KRT222
	PNOC
	RP11-673E1.1
	NPHS1
	CAMK4
	CRHR2
	OLFM1
	COLEC11
	CBLN4
	CPLX2
	CYP4F3
	TAC4
	PCSK6
	RPS3AP5
	FAM50B
	RP11-433J8.1
	PTPRN
	RP11-384K6.8
	LINC00862
	COLCA1
	RP11-958F21.1
	CHCHD10
	RP11-3B12.4
	NPPC
	CPAMD8
	NDNF
	RGS14
	DLX4
	ARHGAP44
	WSCD2
	RTN4RL1
	MSX2
	RP11-109D9.4
	FAM163B
	RP11-535M15.1
	CUZD1
	AC138430.4
	SLC12A5
	COX7A1
	RP11-13K12.5
	GUCY1B3
	KLHL29
	TPBGL
	JAZF1-AS1
	TFPI
	VSTM5
	FAM182A
	FABP6
	RP11-85O21.2
	TCERG1L
	COL17A1
	FTLP3
	LGI3
	BHLHE22
	ZNF204P
	TWIST2
	CDIPT-AS1
	RAB6C
	SOWAHB
	ZCCHC12
	CLVS1
	SFRP2
	BMP6
	PRKAR1B
	PPP1R1B
	C1orf145
	KCNB2
	FAM189A1
	PPL
	CDKN2D
	CBLN3
	KCNJ6
	RRAD
	RP11-61I13.3
	LINC00282
	TMEM191A
	BLOC1S5-TXNDC5
	FSTL5
	MYZAP
	RPE65
	SLC25A22
	GRM7
	EXTL1
	RP11-1112C15.1
	RP11-195F19.5
	CYP2C8
	ARC
	FBXL16
	C9orf24
	KIF25
	CABYR
	NPTX2
	CAMKK1
	RP11-386G11.5
	STAC2
	LRRC3
	SLC35F1
	KCNJ9
	ADRB1
	P2RY1
	RP11-497E19.1
	MAP1LC3A
	KIAA1217
	RLTPR
	C2CD4C
	LCN15
	GPR150
	SNAP25
	CAMK2B
	PRRG3
	FGFBP2
	DTHD1
	RP11-750B16.1
	RP11-386I23.1
	RNF144A-AS1
	AIM1
	RP11-863P13.4
	P2RX5
	TPTEP1
	EDAR
	IQSEC3
	RP11-416N2.4
	JAKMIP1
	RGS20
	PDGFD
	RTBDN
	SLC38A1
	SOHLH1
	ADAD2
	LPL
	DGKE
	EPHA5-AS1
	LINC00092
	HCN4
	RIMBP2
	PRMT8
	CHL1-AS2
	TCEAL6
	CHD5
	RP11-382D12.2
	HS3ST2
	2023-03-04
	RP11-175K6.2
	LINC00853
	MADCAM1
	CAMKV
	LYZ
	ABCC3
	ITPKA
	NGB
	CLUL1
	LZTS1
	AK5
	PITPNM3
	RBM20
	KIT
	RP11-710C12.1
	NAPB
	DRC7
	LYPD8
	RPP25
	RGS7
	VWA5B2
	NPM2
	RP13-578N3.3
	PCP4
	PTPN3
	HSPA6
	C1orf115
	ETV7
	STXBP1
	ETV4
	UBXN10
	CD8A
	SVOP
	RHPN2
	ARHGAP36
	EPHB6
	RAB15
	FPR2
	SDR16C5
	AGMO
	IL34
	ANKRD33B
	TLX1
	AL450992.2
	PRSS30P
	AGAP7P
	KCNH7
	PLEKHF1
	PABPC1L2A
	ARHGDIG
	FBXO17
	FXYD1
	NRAP
	SEZ6L2
	GRM4
	TAS2R6P
	OR2I1P
	SLC7A4
	STX1B
	C5orf49
	C1orf204
	ENC1
	RP11-466A19.1
	RP11-153M7.3
	RP11-158J3.2
	EPHX4
	RP11-379F4.4
	BEGAIN
	VGF
	CD300LG
	LRRC61
	LRFN2
	TPPP
	EIF4E1B
	PIP5K1B
	TNXA
	MIR663AHG
	ATP8A2
	PPP1R14C
	CDK5R2
	SBF2-AS1
	RS1
	NPY1R
	ANKRD34A
	BCL11A
	GNG13
	SYT7
	HPCAL4
	AC062028.1
	ATP2B3
	HSD11B1
	SST
	42983
	SYCE1
	COL24A1
	VIPR1
	WBSCR17
	KCNIP2
	CALB2
	EDA2R
	ACTA2
	TTC9B
	RP11-531A24.3
	JPH1
	RHOV
	OBSCN
	ABCG4
	ANKRD36BP2
	TMEM132D
	TNFSF9
	PPFIA4
	RP11-467L24.1
	CALY
	MXRA5
	SSTR3
	GPR68
	RP11-1263C18.1
	FOXN4
	SNCA
	SYNPO
	TREM1
	PYGM
	ASPHD1
	CPNE9
	RNF43
	C3orf80
	RP11-539I5.1
	CCKBR
	PDE1B
	RASGEF1A
	CCK
	RP11-13A1.1
	OTOF
	SLC30A3
	PRSS3
	TPD52L1
	ERICH3
	OSTN
	PDZD7
	MAS1
	PARVB
	SLC16A11
	RP11-320M16.1
	CHN1
	CACNA1F
	RNF175
	ACAN
	SHISA8
	PCDHGA12
	DLX1
	ABCA5
	SLC17A7
	S100A1
	KRTAP5-AS1
	HAS1
	RASGRF2
	RP11-95O2.1
	DCTN1-AS1
	ANKRD55
	EPHA8
	2023-03-11
	TESC
	TSHR
	RP11-527D7.1
	LHX2
	STMN2
	RP11-275H4.1
	ADAM11
	MT1X
	LMX1A
	ATOH7
	ABLIM2
	RXFP1
	SLC35F3
	SULT4A1
	NIPAL2
	SHC3
	VWA3A
	WNT10B
	ZDHHC8P1
	LRRC73
	CHIT1
	KIF25-AS1
	RPLP0P2
	PPP1R26-AS1
	TRBC2
	OGDHL
	SH2D5
	RP4-665J23.1
	COCH
	RP11-766N7.3
	TSTD1
	PAX5
	RP4-668J24.2
	SLC28A1
	CELF4
	MAP3K19
	CBLN2
	SERTAD4-AS1
	RP5-1172N10.2
	RELL2
	HSD17B6
	FADS6
	CPNE7
	ADCYAP1R1
	RAB6C-AS1
	LL0XNC01-16G2.1
	SYT4
	ICAM5
	RP11-69I8.3
	IL6
	PCDHGA3
	RP11-273G15.2
	NPTXR
	CORO6
	BEX5
	CACNA1I
	GLS2
	CACNA1G
	DGKZP1
	RPH3A
	EPCAM
	GPR61
	ADCY1
	RP11-44N21.1
	GALNTL5
	SLC6A17
	UBE2QL1
	DRG2
	GREB1L
	EMX1
	N4BP3
	RPRML
	SNCB
	ZFR2
	TNNT1
	AJAP1
	CACNA2D3
	CCDC68
	ZNF831
	CA7
	GRIN3A
	SYP
	SCN3B
	SYN2
	RPL39L
	DRD1
	EEF1A2
	CABP7
	AQP7
	RP3-523C21.2
	RIN1

## Sheet: tert_promoter_mut_all
Splicing level	Gene level	Common
DLEU7	DLEU7	DLEU7
CPNE4	CPNE4	CPNE4
AHCYL1	AHCYL1	AHCYL1
FN1	FN1	FN1
HP	HP	HP
KIAA0226L	KIAA0226L	KIAA0226L
MEIS1	MEIS1	MEIS1
CPVL	CPVL	CPVL
KIF4A	KIF4A	KIF4A
C6orf141	C6orf141	C6orf141
FCAR	FCAR	FCAR
CLDN10	CLDN10	CLDN10
GCNT2	GCNT2	GCNT2
MELK	MELK	MELK
PDE4D	PDE4D	PDE4D
PCDH11X	PCDH11X	PCDH11X
ACAN	ACAN	ACAN
PTGIR	PTGIR	PTGIR
S100A16	S100A16	S100A16
PLS3	PLS3	PLS3
MDFI	MDFI	MDFI
ACSS3	ACSS3	ACSS3
MFSD7	MFSD7	MFSD7
SDSL	SDSL	SDSL
HS3ST3B1	HS3ST3B1	HS3ST3B1
PLAT	PLAT	PLAT
CHI3L2	CHI3L2	CHI3L2
ERBB2	ERBB2	ERBB2
LGALS3	LGALS3	LGALS3
TOM1L1	TOM1L1	TOM1L1
SPATA6L	SPATA6L	SPATA6L
RARRES1	RARRES1	RARRES1
SH3BP1	SH3BP1	SH3BP1
SIM2	SIM2	SIM2
CALD1	CALD1	CALD1
ITGA7	ITGA7	ITGA7
PMP22	PMP22	PMP22
VWA3B	VWA3B	VWA3B
C1QTNF1	C1QTNF1	C1QTNF1
DRG2	DRG2	DRG2
BEAN1	BEAN1	BEAN1
RPL39L	RPL39L	RPL39L
TRPM8	TRPM8	TRPM8
SLC22A18	SLC22A18	SLC22A18
TMEM45A	TMEM45A	TMEM45A
FBN2	FBN2	FBN2
NEDD4	NEDD4	NEDD4
STEAP3	STEAP3	STEAP3
PGAP2	PGAP2	PGAP2
NEIL3	NEIL3	NEIL3
FAM86B1	FAM86B1	FAM86B1
HOXB3	HOXB3	HOXB3
ECE2	ECE2	ECE2
MMAB	MMAB	MMAB
AKR1C2	AKR1C2	AKR1C2
RPL22L1	RPL22L1	RPL22L1
RIPK2	RIPK2	RIPK2
LDHA	LDHA	LDHA
CD300LG	CD300LG	CD300LG
DPY19L2	DPY19L2	DPY19L2
IL1RAP	IL1RAP	IL1RAP
EGR3	EGR3	EGR3
RAPGEF4	RAPGEF4	RAPGEF4
GRB10	GRB10	GRB10
TNC	TNC	TNC
PCDH11Y	PCDH11Y	PCDH11Y
S100A4	S100A4	S100A4
KIF6	KIF6	KIF6
MND1	MND1	MND1
ADORA1	ADORA1	ADORA1
TRIP4	TRIP4	TRIP4
AQP1	AQP1	AQP1
MKRN3	MKRN3	MKRN3
C11orf63	C11orf63	C11orf63
PDK1	PDK1	PDK1
MEST	MEST	MEST
ARHGAP6	ARHGAP6	ARHGAP6
SARDH	SARDH	SARDH
PTBP2	PTBP2	PTBP2
FAM221A	FAM221A	FAM221A
ECHDC2	ECHDC2	ECHDC2
PCSK5	PCSK5	PCSK5
C2orf50	C2orf50	C2orf50
TCEA3	TCEA3	TCEA3
SHC4	SHC4	SHC4
RBP1	RBP1	RBP1
CNPY1	CNPY1	CNPY1
HCAR1	HCAR1	HCAR1
IL11RA	IL11RA	IL11RA
TACC2	ANKRD45
DDT	FSTL1
MTHFD2L	CREB3L1
RPL19	RP11-785G17.1
B9D1	ALG1L7P
RTN1	RIT2
BTN2A1	SLC18A1
SP140L	HPSE2
FRY	MMP2
LHFPL2	PCDHB15
CDC25B	TMEM216
TRIQK	FARP1
PALLD	PINK1
C6orf123	GRAP2
GNAS	KCNMB2-AS1
WDR45	RP5-1031D4.2
MFF	ITGA5
ABR	AC097724.3
SMUG1	GOLT1A
DLEU2L	UBXN10-AS1
PCBP4	RPS4XP6
LRRC4C	CYP11A1
COL18A1	HSPB1
SLMO1	RP11-31F15.2
RSRC1	STOX1
CDC42BPA	AEN
ZNF331	RP5-1056L3.3
SPTBN1	ADAM12
ZSCAN32	CSPG4
HVCN1	IGF1
RGL1	SLC52A1
PSMC3IP	NAALAD2
RASSF5	CYP39A1
ABI2	GALNT3
WDR20	SSC4D
MUTYH	EEF1A1P10
RARB	CCDC177
DRAM2	GDF15
UNG	TPI1P1
FUBP1	C1RL
RPP14	SLC6A11
ARMC6	TPX2
PHACTR1	AP000230.1
RBM6	LPO
ASAP2	PLEKHA3P1
ARFRP1	FTH1P2
CHRNB1	HS3ST3A1
CELF5	RDH10
CAMK2B	PRKCG
SVEP1	NOS2
C21orf49	LRRC71
ASTN2	RP11-439C15.4
ZNF254	SLC2A5
TAB2	IGF2BP3
RNF7	DNAI1
IFT43	TRIB3
KLHL28	LINC00683
DLGAP1	FNBP1L
LMAN2L	RGN
LRR1	2023-12-01
ZNF177	CCNB1
GRIA1	RP11-776H12.1
FDFT1	NWD1
LPPR4	SOD2
YTHDC2	FBXO42
FGF12	RP11-399O19.9
CHN2	EEF1A1P14
RNF150	KCNK3
TRIM35	RP11-10C24.3
BCS1L	EPN2
APTX	PDE1C
MEF2B	AQP9
BCAR3	RP1-39G22.7
TPD52L1	SLC15A2
PARVB	CHRM5
CCDC14	FGFR1
MAST4	PLCG1-AS1
ACPL2	AK7
2023-09-06	RPL4P6
MAGI1	BANK1
MBD2	WSCD1
C17orf62	PCSK1
NAA40	CAPS
NEK10	FER1L5
RHBDL1	FLJ26850
TBC1D3	SSBP3-AS1
DPP6	EVC
ZNF215	RP1-193H18.3
ALS2	CXCL13
SLC38A6	ENDOU
GSG1L	HOXA13
AK1	SUSD2
FAM111A	NFIA
ZC4H2	SORL1
CECR1	PCOLCE
IP6K2	AC004453.8
RPLP0	RP1-257C22.2
YAE1D1	RP11-195F19.9
FAM19A5	CXADR
CDC14B	LINC00698
HAUS1	DKK2
CCDC3	KLHL2P1
SH3BP2	RP11-181G12.2
SH3TC2	RP1-142L7.5
NDRG1	GPR153
CLASP1	ARL4A
SNX5	RP11-350N15.6
EEF1D	PTPN22
MAPKAPK3	ITGA3
AFAP1	ACTBP2
TTC39A	GEN1
TMEM175	TMC3-AS1
CSGALNACT1	LRFN5
ABCB9	RP11-867G23.10
ARHGEF28	MAP1LC3C
MRPL55	AC097468.7
PLCD1	LIMS2
IQCJ-SCHIP1	GINS1
DIABLO	AC005197.2
PLSCR1	POU3F1
DBNDD1	RP11-26J3.1
UBXN11	SIGLEC8
TRA2A	AC006129.2
ABCC5	CTBP2P8
TRNT1	HIGD1B
C8orf31	CDC14A
BMP1	LRGUK
EXTL3	CTB-33G10.1
DHRS4L2	CCDC153
NSMCE1	TMEM240
CELF2	COL1A1
SLC29A1	RNF32
CANT1	GPR37L1
CSNK1G1	PSMA6P1
SYBU	C1QTNF3
CCDC180	RP11-343N15.2
ZNF559	RP4-575N6.4
DHRS4	TEKT1
NEURL4	SEL1L3
ARL6IP4	RP11-900F13.3
ZNF564	TRAF5
C11orf48	FOXP3
KIF3A	EPHX3
SUCO	BIRC5
C1orf194	PRR16
PPA2	SLC1A7
DYNC2LI1	CST7
RPS6KA1	RRN3P2
SSPN	ANO5
LAMC2	FTH1P5
UBE2D4	SHROOM1
RPL37A	GFPT2
MBP	TSPAN13
ABCA2	GHR
CFLAR	STARD5
NRXN3	DYSF
TRAK1	GBP7
AGPAT5	FOXJ1
DMD	CLEC4E
PREPL	RP1-239B22.5
MRPS25	STK17A
PTGR2	SLC27A3
NSMAF	Z93241.1
RPS25	PCDHA13
TESK2	CNGA3
EXOC7	CD38
SORBS3	RIPK4
HAMP	RNPS1P1
MLH1	MYL12A
SEMA6B	AC006466.5
ETV1	FGF17
ATXN2L	PKDREJ
FKBP11	DUSP4
ACOT8	IL17RC
KAZN	HS3ST1
RFC5	ISM1
CCDC148	GRAMD2
DTNA	RP11-89N17.4
CRB1	MLLT4-AS1
PHKB	APOE
KMT2C	ANGPT4
RBMS1	RASGRF1
LETMD1	BPIFB2
RBP5	RP11-251G23.2
ZNF554	CTB-32O4.2
TBCB	RIBC1
ZSCAN18	EMP2
TRAF3IP2	RP11-547D24.1
TBC1D14	RP11-82L18.2
C2orf73	F2RL1
ZNF85	PRDM16
RAD51B	FRMD5
CHID1	CDK1
GINS3	INSRR
ARHGEF7	B3GNT7
CA14	GDF10
MXRA8	OPHN1
ZCWPW1	FABP5
ASB8	LAMP3
PLK1	DLX6-AS1
TMEM159	FAM182B
NPAS1	RP11-588K22.2
LDLRAD4	ATOH8
NDUFS8	FNDC1
SLC25A16	PLIN2
C19orf25	CTD-2195M15.1
THBS3	KB-1440D3.13
ZNF692	FBXL19-AS1
ANKAR	SERPING1
KIF18B	CTD-3116E22.8
C12orf76	FZD9
PACRGL	MMP16
CELF6	SLC7A3
FAM156B	GPR114
TCF12	RP11-517I3.2
RCAN2	FAM159A
NECAP2	TMEM156
CORO2B	NKX6-1
MEF2BNB-MEF2B	SAMSN1
SUN1	AP000688.14
TSHZ2	IL24
DLG3	QPRT
STRADA	RPS7P1
PPP3CC	RACGAP1
EGFL7	RP11-220C2.1
C4orf36	DUSP5
ASPH	EMILIN1
FAM149A	TRIM29
RPS2	RP11-167H9.3
FAM110A	AC006042.8
FABP3	MPP4
ENDOV	RP6-24A23.7
ALG13	C1QL1
LTB4R2	PDZRN3
DGKZ	C1orf168
SH3KBP1	GPD1
MAGIX	FAM110C
ARHGEF3	LIMD1
PHF19	RP11-163E9.2
TCTN1	ADAM19
ROBO1	RP11-98D18.1
TMUB2	PTRF
C14orf159	GCK
NEK1	POLR2J4
ATG4D	GUCY2C
TNKS	RNF39
MC1R	NPR1
LCA5	ADRA2A
CBWD5	DNAH11
TRIM9	EN1
ZNF195	BARX2
ELP3	DAO
CELF3	AC009501.4
BHLHB9	F7
KEAP1	RP11-506K6.4
SEMA4B	EDNRA
MTUS1	RSPH4A
F8	RP13-20L14.1
SEH1L	RP11-385G16.1
FUZ	PPP2R5A
FBXL19	TFR2
FGF14	FYB
SEMA6A	RUNDC3A-AS1
FOXK1	RAG1
HMGA2	GHRL
RNF165	RPS3AP26
ITGB3BP	FSIP1
ACAP1	AKR1B15
RPS15	GRIK2
PKN2	PIK3AP1
PHLDB1	RYR1
CEP57L1	CHST6
EML2	RP11-536C12.1
TUBE1	DPYD
TBC1D3F	MT3
ACYP1	LRRK2
PRKCSH	MYO5C
ABCG2	BACE2
BDH1	LIF
RNF220	PPIAP29
COQ6	OXTR
PILRB	SLITRK4
NFASC	CNTFR
ARHGAP9	RP1-283E3.4
TMSB15B	RP11-701H24.7
COPS5	ZNF728
CCNL1	RP11-599J14.2
NUCB2	RIIAD1
CHTF8	AFAP1L1
CERS5	LAMB4
NOD1	MT-TP
EPB41L2	FGFR3
ZNF283	PRDX4
TIMM10	HES7
NFIB	CLSTN2
FMNL3	LGI4
TMPRSS5	DAPP1
LSM5	LL0XNC01-116E7.2
KCNAB2	HNRNPKP2
NBPF10	RP11-148L24.1
HES6	TKTL1
CCDC53	CST3
ZNF844	CDC6
FIGNL1	SULT1C2
HOOK2	TP73-AS1
CNTNAP3	CHI3L1
PLEKHM1	SEZ6
NGLY1	SAPCD2
SPTB	VTCN1
GNB2L1	HIST1H2BJ
ABAT	WDR62
CORIN	ECEL1
TMCC1	RP11-212P7.1
PC	IGFBP7-AS1
EXD3	C9orf173
FAM185A	SLC10A4
SLC36A2	LINC01168
KCNIP4	EPHA4
TTLL3	CENPU
FAM210A	LINC01579
PKN1	RP11-439A17.9
CADM1	PLA2R1
PTPRO	RP5-1119A7.17
RHBDL2	ULBP3
ZNF626	KCNQ5
BAI2	RP11-673E1.1
FAM211B	ADAMTS2
RARG	RP11-142C4.6
FBXO4	SPRY2
MLH3	RP11-121G22.3
ROBO2	CTB-51J22.1
C19orf57	PKIB
TLE6	COLEC11
RAD51D	CTD-2291D10.4
ST3GAL3	APOBEC3B
PPP2R2B	SLAIN1
TRAPPC4	LINC01460
NDUFA3	LILRA6
NRCAM	MTATP8P2
CAB39L	METTL12
PLD3	AURKA
SLC6A9	GPRC5C
RGMA	COLCA1
PGBD2	CATIP
PLB1	RP11-277P12.9
ANK3	PALM2-AKAP2
SPATA13	VWA1
ATP5C1	STON1
SMARCA2	CPAMD8
LRRC28	AHNAK
ZNF19	NDNF
ANAPC15	PERP
RAMP2	ANXA2P2
PVRL3	RP11-627K11.1
ACTA2	RTN4RL1
SAA2	CDH24
LAMA4	ETV2
FEZ2	RP11-678G14.2
CTNNA2	HK3
TM4SF19	LPIN3
CYP4F11	C17orf53
PARD3	CH17-472G23.4
ATP2A2	RBPMS
NPL	SPDYE5
CLN3	FAM225B
GRIA2	EMR1
PPIL6	MLIP
	RP4-789D17.5
	GPR132
	LOXL1
	PWAR5
	RP11-389G6.3
	EEF1A1P29
	RP11-290O12.2
	SH2D2A
	UG0898H09
	FAM83H
	C16orf71
	CHL1-AS1
	CITF22-92A6.1
	AC115617.2
	FAM229A
	JADE1
	OLFML2A
	AURKB
	LINC01445
	CDHR1
	CSTA
	ST7-AS1
	GRIK1-AS1
	SFRP2
	OSBPL10
	RP11-61K9.3
	LANCL2
	CH17-140K24.3
	NPPA
	LAMB3
	MAP3K7CL
	TNFAIP6
	VIT
	CARD14
	ANKRD20A1
	GGN
	KCNK10
	BAALC-AS1
	RNF182
	FSTL5
	OTOA
	LINC00601
	RPE65
	SNAI1
	UPP2
	CD151
	AC008991.1
	ANKRD62P1
	LINC01114
	HRH2
	CYP3A5
	S100A3
	CRABP1
	PCDHGB4
	SLC35F1
	SYTL4
	PITX1
	RP3-429G5.5
	LDLRAD2
	G6PC2
	CELSR3
	FOXL1
	CATSPER1
	CSRP1
	CMYA5
	POC1A
	FETUB
	TNF
	RP11-626P14.2
	AP000688.29
	AC004540.4
	FANCA
	EEPD1
	NGFR
	ATP8B4
	RP11-22P6.2
	LRRC2
	RP11-756A22.7
	FTH1P8
	SLC2A10
	MYCBPAP
	LINC00960
	VSIG1
	LINC00639
	AC006960.5
	AC105053.3
	CTD-2313J17.5
	CACNA1H
	PDGFD
	PTCRA
	FST
	HCRTR1
	PSD2
	CYP2B7P
	PAWR
	KCND3
	LXN
	AC007682.1
	RPS10-NUDT3
	ESPNL
	SYCE3
	LDLR
	CXCR2P1
	PAX1
	RPS20P22
	KCNG4
	ABCC2
	COL5A2
	LEF1-AS1
	TNFAIP8L3
	TTC12
	RP11-532M24.1
	LINC01237
	PTMAP4
	METTL7B
	ANKRD22
	MYOZ2
	RP11-800A3.4
	RCAN1
	AC083864.3
	BAI1
	KIT
	NTN4
	RP11-454P7.3
	ZNF518B
	TMIGD2
	SHH
	CNTNAP3B
	GLDCP1
	LINC00240
	ENO4
	SVOPL
	RP11-966I7.2
	ETV7
	RP11-112J1.1
	CACYBPP2
	RASSF10
	AC004019.13
	LRP1B
	FTH1P16
	BZW1P2
	XAF1
	MYCL
	LINC01586
	SPP1
	FBN3
	FAM19A1
	CA9
	TLX1
	PRSS30P
	WNT5A
	CTD-2591A1.1
	MTUS2-AS1
	ZBED6CL
	TCTA
	FTH1P10
	LGALS4
	BMP7
	ADAMTSL4
	RP11-299G20.2
	NEGR1
	LRCOL1
	SSC5D
	RASAL3
	SNRPGP10
	CD2
	TCF19
	SCRT2
	HPGDS
	RP11-757G1.6
	ENTPD2
	WNT9A
	NPIPB5
	GRPEL2
	SLMO2
	EFCAB5
	RP11-678G14.3
	PCDHGA5
	METTL21EP
	CACNG2
	IL20RA
	LINC00928
	TLR5
	HAS2
	RP11-153M7.3
	RP11-279F6.1
	TMEM229A
	GALNT9
	RP4-545L17.11
	COL19A1
	BAG3
	CTC-458I2.2
	RUNX1T1
	CTSK
	IGFBP2
	PIK3C2G
	LRRC61
	NOTCH2
	HNF4G
	AC004067.5
	CCL4
	RP11-314N13.9
	FAM180B
	S100B
	AL592528.1
	LAMC3
	RP11-666A8.7
	RP11-651P23.5
	PCDH15
	CYP4F12
	USP43
	SST
	KCNN3
	LCN9
	PRF1
	BRD9P2
	SGCZ
	FAUP1
	RP11-203I2.1
	WIF1
	TPPP3
	AC010468.1
	CALB2
	RNU6-529P
	GPR157
	TYMS
	EDA2R
	CD79B
	TNFRSF19
	PLCXD3
	SCNN1B
	FMOD
	SLC44A5
	AL390877.1
	LUZP2
	IGFN1
	DENND2A
	TMEM106C
	CPA4
	RP11-823E8.3
	RP11-467L24.1
	MXRA5
	LINC00846
	GRM1
	C1QTNF2
	RP13-735L24.1
	RPL41P2
	RP11-146N23.1
	RAPSN
	TRPC4
	RP11-475C16.1
	ROPN1L
	RAMP3
	DLEU2
	HBQ1
	PRCD
	TDRD9
	KLRC4
	ERC2
	STK19B
	NPNT
	RP11-524D16__A.3
	NR2F2-AS1
	RP11-19E11.1
	HOTAIRM1
	RP11-11N9.4
	RP11-196G18.22
	FOLR2
	PLAC8L1
	CPB1
	DHCR7
	OSTN
	FCRLB
	MIR4435-1HG
	DDIT4L
	VEGFA
	OR2L13
	EEF1A1P16
	SLC16A11
	MORC1
	LAMA1
	ABRACL
	CTC-786C10.1
	RTP1
	LINC00622
	NDC80
	ACTRT3
	KCNMB3P1
	RP11-54O7.3
	TEX26
	RP4-728D4.2
	FAM213A
	RP1-40E16.9
	EFCAB12
	FHAD1
	NSUN5
	ZNF713
	ADIRF-AS1
	RP11-1148L6.9
	AC002429.5
	AP000439.1
	RP11-527D7.1
	MFI2
	NR4A3
	AMER3
	TNFRSF8
	CERS3
	SOCS3
	ULBP1
	RP11-706O15.3
	TMEFF2
	LMX1A
	MEP1A
	WDR38
	OIP5
	CCNA2
	EGFEM1P
	LINC00494
	AC073133.1
	TIMP1
	C19orf38
	GTSE1
	RP11-46F15.2
	HLA-V
	ABCA12
	WNT10B
	WDR86-AS1
	CHIT1
	KIF25-AS1
	AC062021.1
	SNRPGP2
	AQP6
	CCDC37
	RP11-482M8.1
	MRC1
	HNRNPKP4
	KCNIP1
	E2F7
	RP11-449H15.2
	GBX2
	BGN
	GPR160
	RP11-613D13.8
	SLC14A2
	APOBEC3F
	COCH
	BZRAP1-AS1
	RP11-403A3.3
	AC007405.6
	TSTD1
	RGS18
	RP11-483P21.2
	RP11-231C18.2
	GYG2
	KIF1B
	POU2F2
	TSPAN31
	RP11-264M12.2
	PSRC1
	EEF1A1P25
	RP11-466P24.2
	CLIC1
	PDK4
	BLK
	LILRA5
	PPP1R17
	RP11-946L16.2
	CSAG1
	GFRA2
	NNMT
	RP11-267J23.4
	AC140912.1
	CA12
	LINC00621
	CTC-529P8.1
	GS1-44D20.1
	PTTG1
	RBMXL1
	COL8A1
	AC005682.5
	ZMYND10
	CREB3L4
	WNT16
	RP11-469N6.1
	LRRC36
	RP11-238F2.1
	RP1-159A19.4
	IL18RAP
	LINC00662
	CARD16
	HABP2
	FZD10-AS1
	TWF1P1
	PIFO
	UBE2T
	NRROS
	SLAMF6
	CRNDE
	CCR7
	KCNQ1
	RP11-299L17.3
	WEE1
	MMP24
	TRIM6
	RP11-156L14.1
	CD109
	CCER2
	CKS2
	ATP5F1P5
	RP11-347E10.1
	CR1
	GREB1L
	SLC22A3
	LINC01088
	RPL35P5
	AC079250.1
	ADAMTS12
	FGD2
	RP11-764K9.4
	DAAM2
	TPT1P4
	RERE
	FOXG1
	LINGO3
	PIGB
	AJAP1
	PROC
	RP11-422N16.3
	RP11-29P20.1
	ECT2
	GRIN3A
	DOCK6
	FPR1
	PCDHB6
	KIF23
	DEPDC1
	RP5-902P8.12
	ASPN
	OLFM2
	LINC00504
	GRAMD1C
	MMP11
	VWC2L
	DCAF12L2
	CABP7
	RP3-523C21.2
	HRNR
	ITGA10
	TRIP6
	CAPN8
	HFM1
	ANXA2
	CDH3
	RP11-345P4.9
	KLHDC8A
	AC144449.1
	RP11-270C12.3
	RP11-5C23.2
	MCF2L-AS1
	C4B
	DNAJB13
	MYBL1
	IQGAP3
	MTF2
	SDS
	BLNK
	LINC01353
	ZNF676
	PDZK1IP1
	VASH2
	CHGB
	COL9A3
	GGH
	LECT1
	DBH-AS1
	AP1S3
	FAM181A-AS1
	LINC00900
	RPL5P1
	RHOD
	COL5A3
	ALDH1L1
	COL4A2
	RP11-529K1.2
	HCG4P5
	LUM
	C1S
	TCF7L1
	HOXD8
	CTD-2033A16.2
	UBBP1
	GGACT
	RP11-420L9.2
	BMF
	RP1-310O13.7
	VSTM2A-OT1
	FAM126A
	FOXP2
	RP11-362K14.5
	RP11-1105G2.3
	RP1-198K11.5
	AC005082.12
	EBI3
	HMGN2P5
	RP4-717I23.3
	RP11-317J10.2
	TMBIM1
	RP11-394O4.5
	HEATR5A
	F2RL2
	ZNF385C
	MTFR2
	IGF2BP2
	GUSBP5
	RP11-356I2.4
	CENPE
	RP11-266K4.1
	PNPLA3
	RP11-259K5.1
	RP11-448P19.1
	SPAG5
	NEK5
	ASL
	ANO4
	IL17RD
	GIPC2
	PIK3C2B
	CTC-467M3.3
	AC006129.1
	ANGPTL4
	HCG22
	BTF3L4P2
	NAMPT
	FAHD2B
	FAM184B
	PCOLCE-AS1
	INSM1
	CTD-2342J14.6
	SYCP2L
	C15orf26
	MMD2
	TECTB
	NTRK2
	MFGE8
	SMKR1
	GSTM1
	TAS2R4
	RP11-138B9.1
	TYMSOS
	DHH
	TIPARP-AS1
	ACP5
	SEPHS1P6
	RP11-483F11.7
	PDLIM1
	TLR10
	SNORA59A
	MSH4
	KLK7
	POSTN
	FLJ16779
	SLC8A2
	OLFM4
	CYP27B1
	RP11-54O7.16
	SYNDIG1L
	RAD9B
	EIF4A1P10
	RP11-726G1.1
	TACC3
	SPRY1
	SCG2
	MMP14
	PADI4
	TMEM236
	FAM201B
	HDHD3
	PPP1R2P1
	MDM2
	PCDH20
	CTD-2325P2.4
	RP11-119J18.1
	ITGBL1
	NKAIN4
	NETO1
	THSD7A
	AC016734.2
	SRP9P1
	NDST3
	PTPRF
	GALR3
	EEF1A1P22
	EGFR
	DNM3OS
	RP11-54O7.11
	IZUMO1
	LINC00334
	MAP3K15
	SUSD3
	HSP90AA2P
	RP11-472B18.1
	ADAM28
	CPXM1
	NPM1P27
	ADAMTS15
	THBS4
	RP4-798A10.7
	RP11-147G7.3
	PGAP1
	RPL37AP1
	DPY19L2P1
	CYSLTR1
	EEF1A1P33
	RP11-261N11.8
	CFAP54
	LBX2
	SRPX2
	RINL
	NKX3-1
	CBR3
	CCNB2
	WNT2
	CTB-12O2.1
	RP11-3B12.2
	RP11-52L5.6
	EGFR-AS1
	METTL21B
	PRC1
	TMEM196
	LYVE1
	CSMD2
	RPS7P11
	SAMD11
	FAM225A
	TLR7
	ACTL10
	RP11-619A14.3
	TMPRSS3
	PDLIM4
	CEACAM21
	RPSAP15
	FUT3
	UPB1
	EEF1DP3
	DBI
	CTD-2012J19.2
	PIF1
	RP3-414A15.10
	RP11-195F19.30
	PDGFA
	GUCY1B2
	LINC01102
	ERP27
	SELPLG
	RP11-1018N14.5
	RP11-565P22.6
	LINC00299
	SLC38A3
	SOHLH2
	RP11-296E3.2
	CHRDL2
	WDR87
	CNTN1
	RP11-486O13.5
	PRSS55
	GBP1
	NFE2L3
	TAX1BP3
	GBP1P1
	MEOX2
	AC087350.1
	AP001350.4
	KIRREL2
	ZBED9
	ENPEP
	MGAT4C
	CTB-75G16.3
	KIAA1257
	IPCEF1
	SEC61G
	RP11-4B16.3
	OR4K6P
	C1RL-AS1
	CCDC17
	LIPG
	RP5-1126H10.2
	DDIAS
	DIRC3
	RP11-286H14.4
	PLEKHG4B
	CELA2B
	DNAJC5B
	NOX5
	EIF2S3L
	NCKAP1L
	TMEM221
	EMP3
	AC083867.4
	ZNF541
	WNT11
	ELOVL2
	NRG3
	STARD4
	AC005754.7
	NRGN
	AC003090.1
	PPP1R36
	RP11-407B7.1
	RP11-297J22.1
	THBS1
	TMEM52B
	VAMP5
	TAL1
	ADORA3
	TUBA1C
	GAS6-AS2
	LOXL1-AS1
	PLEKHG5
	MOCOS
	LINC01268
	CDC42EP5
	EBF2
	SPATA18
	LINC01094
	CYP3A43
	DUSP27
	LILRA1
	CDC45
	TMEM38B
	RP11-621L6.3
	MTFP1
	FOXS1
	RASL11B
	RP11-302B13.1
	AC064875.2
	CYBB
	CTD-3149D2.2
	RP11-218C14.8
	BARHL1
	OR13A1
	RP11-517I3.1
	SLC25A20
	IER5
	RP11-71E19.2
	KB-1460A1.1
	RP11-523L20.1
	RGS22
	RALGPS2
	PLS3-AS1
	RP11-598F7.4
	GUSB
	GSDMB
	HRH1
	NID2
	GAS2L2
	TMEM97
	AC093642.1
	TERT
	PDE6B
	MCM2
	KRT18
	RP11-545A16.4
	MACC1
	RP1-5O6.6
	CXorf21
	CTD-2192J16.22
	RP11-407N17.6
	OXCT2
	SOCS1
	NTSR2
	ZBBX
	MCM4
	RP11-21B21.4
	STRA6
	PDZD2
	MCC
	FRG2DP
	KLHL31
	RPS7P10
	DDX43
	RP11-756G20.1
	CAMK4
	WISP1
	RP11-40C6.2
	LINC01285
	GALNT14
	RP11-420K14.1
	TNFRSF14
	RP5-894D12.4
	RAB34
	ARSD
	MUPP
	WBP1LP2
	CETP
	RPS3AP5
	PHLDA2
	CSPG5
	RP11-809C18.3
	WFDC2
	COL16A1
	GRIK3
	GAS2
	CACNB2
	EN2
	GPX8
	DLG5-AS1
	RP11-153M7.1
	TOX2
	RP11-446N19.1
	RP11-889L3.1
	RP11-551L14.1
	GNG11
	VASN
	METTL24
	RHOJ
	C17orf102
	SLAMF7
	OSBPL9
	ZNF99
	PRPH
	SRPX
	LRRC8B
	KRT7
	RPA3
	ZBTB8B
	RP11-3P17.5
	DLGAP5
	NLRP4
	RP6-159A1.4
	TFPI
	DPEP1
	PGA5
	HTR1D
	FAM182A
	SGCD
	HIP1R
	FTLP3
	PDE4DIP
	RP1-167F1.2
	RASGRP4
	CA3
	ESCO2
	SCN7A
	ASIC4
	CD209
	NKPD1
	CCDC168
	CYB5R2
	RP11-61N20.3
	RP11-259K15.2
	COL6A4P2
	CXCL10
	MAFIP
	C20orf203
	GPR17
	GDPD2
	IL10RA
	RP11-429B14.4
	COL4A1
	CKAP2L
	FBLN7
	SEZ6L
	VCAN
	MYZAP
	CYP27C1
	ADAMTS3
	LETM1P2
	AC009948.7
	RP11-195F19.5
	LINC01532
	SLC39A8
	TSLP
	AC046143.3
	RP11-428O18.6
	RP1-292B18.1
	RPL5P4
	RPS2P32
	CCL5
	SLC9C2
	CTB-35F21.1
	HSPA7
	PCDHGA11
	RPS27P25
	RP11-131L12.2
	EPS8L2
	RP11-10O17.1
	ZNF560
	LRRIQ1
	CDH7
	EMILIN2
	SPAG8
	SLC10A5
	ZNF438
	LOXL4
	CLIP3
	LOX
	SULF1
	AC131056.3
	AF038458.3
	CDCA2
	RP11-219B17.3
	MYL9
	PTGFRN
	CASP9
	RP11-109G23.1
	NBL1
	RP11-156K13.3
	AKR1C1
	IQCA1-AS1
	MIPOL1
	PALD1
	CDKN1A
	IL32
	LPL
	CA5B
	EPHA5-AS1
	ANKRD53
	RP5-1120P11.1
	LINC00176
	HCN4
	CEACAM19
	CPB2-AS1
	RP11-728K20.1
	AP000282.2
	AP001596.6
	2023-03-04
	CD84
	MADCAM1
	CHADL
	PDLIM1P4
	RP11-680H20.1
	F5
	LYZ
	FAM78B
	LINC01562
	NPIPB6
	CLEC5A
	RP11-211G3.2
	TPM2
	FAT1
	FKBP1C
	CPS1
	SELV
	GJC1
	CNDP1
	EXO1
	SLC35F2
	RP11-166O4.6
	GABRA5
	RP11-128M1.1
	LRG1
	CTC-251I16.1
	GALNT8
	PCDHGB6
	CDKN2C
	RP11-244M2.1
	MAGEA12
	MAF
	EEF1A1P7
	LA16c-306A4.2
	LINC00836
	ADM
	TCTEX1D1
	HILPDA
	DOC2B
	GPX1P1
	ADCY2
	CENPI
	HOOK1
	SH3BP5-AS1
	FAM178B
	DLC1
	AGMO
	PPIC
	RP11-489O18.1
	LRRC46
	RP11-234A1.1
	AF127936.5
	SPRY4
	KATNAL2
	RPL11
	RORC
	KCNH7
	CDH19
	SSH3
	CCBE1
	SSTR5-AS1
	NUAK2
	PLEKHF1
	AHSG
	COL26A1
	RP11-126O1.5
	FXYD1
	RP11-182J23.1
	C10orf105
	LINC01006
	ELTD1
	KMO
	SND1-IT1
	NUDT4
	ADAMTS9-AS2
	CTC-297N7.9
	CLDN1
	GNG12-AS1
	RP1-178F15.4
	RP11-1191J2.2
	GFRA1
	CENPK
	CAV2
	RP11-739N20.2
	GAPDHP1
	SEMA3F
	ARHGAP35
	IL1B
	FAM46C
	RMST
	RP11-536K7.3
	PLEKHG1
	RP11-343H5.4
	GABBR2
	MARCO
	SP8
	MBNL1-AS1
	KCND2
	RP3-468K18.6
	CXCR6
	SYCE2
	NSUN7
	RP11-159K7.2
	VGF
	HPSE
	LY86-AS1
	MIR4500HG
	GSTM5
	SCRT1
	SBF2-AS1
	AC012593.1
	AL133493.2
	PTMAP5
	BAALC-AS2
	FAM181A
	SLC24A3
	LINC00599
	MKX
	TGFB1I1
	RP11-12M9.3
	MT1A
	RP11-66N24.6
	NCAN
	SHOX2
	SH3GL2
	RP11-656D10.7
	TRAPPC13P1
	RSPO3
	ANO3
	KCNIP2
	CTB-118N6.2
	IGFBP3
	RPS13P2
	TSPAN4
	XRCC6P2
	RP11-113K21.4
	CD101
	AGBL2
	CEACAM1
	CTD-2316B1.1
	EIF3CL
	HMCN2
	RP3-428L16.1
	COL11A1
	WDR11-AS1
	CTD-2575K13.6
	ZNF703
	FOXF2
	SCNN1G
	PRELP
	RP11-253E3.3
	TREM1
	HADHAP1
	TXLNB
	ZNF860
	ERICH6-AS1
	SLC13A3
	SPRED2
	GBP5
	CX3CR1
	MYLK3
	ZNF350-AS1
	RP5-1042I8.7
	HSPB7
	CCDC152
	RP11-341G23.4
	CCIN
	ZNF804A
	WFDC1
	FAM111B
	LINC01135
	CTC-498M16.2
	RP11-302B13.5
	GDF7
	DOCK7
	GAPDHP65
	RP11-99E15.2
	PLEKHA5
	ABCA5
	CASP4
	KCNJ11
	FAM20C
	KIAA0101
	TSFM
	ABCC8
	MMP19
	CTB-118P15.2
	RP1-18D14.7
	SGK3
	SPINK8
	PSPHP1
	CLEC10A
	EPHA8
	BEST4
	SERPINA3
	NAA11
	AMOT
	RP11-399B17.1
	HOXB7
	AC010975.1
	TSHR
	GSTM2
	RP11-230B22.1
	RP11-279O9.4
	KCNJ16
	RP11-571M6.18
	RP11-446H18.1
	STAB2
	PCOLCE2
	ASB9
	RP11-421P23.2
	RP11-299G20.5
	SPTSSB
	CBY3
	RTN3P1
	RP11-855A2.2
	CLEC9A
	KLHDC9
	LBH
	SYNM
	RPRM
	HAP1
	LPHN2
	ALDH7A1P1
	RP4-610C12.4
	PLEKHA6
	ALG1
	KB-1460A1.5
	GLP2R
	PLAUR
	RP11-87G24.3
	FLT4
	CCDC178
	MESP2
	DNAI2
	SMAP2
	HSD3BP5
	LPCAT1
	TWIST1
	CD3E
	PAX5
	AOX1
	COL1A2
	SERPINA5
	AMIGO2
	TMEM26
	LRTM2
	AANAT
	RP11-552D4.1
	UBR4
	RP5-1172N10.2
	OTOG
	AC147651.4
	MAB21L1
	HSD17B6
	RP4-575N6.5
	HSPB9
	FKBP9P1
	PIPOX
	MT2P1
	INSIG1
	ARSJ
	GULP1
	KCNE4
	TEX15
	TRIM5
	BAAT
	NEK2
	ARID1A
	EEF1B2P3
	AC011515.2
	PCDHGA3
	SLC38A11
	CAPZB
	RP11-680F8.1
	RP11-1109F11.3
	FLVCR2
	CH25H
	OR7E7P
	CYP4B1
	AOC2
	MEDAG
	SPC24
	KCP
	XYLT1
	THNSL2
	RP11-363E6.3
	TFAP2E
	BMP8B
	RP11-421L21.3
	MT-TL1
	RP11-295M3.4
	AGO3
	MIR210HG
	TTC26
	NCR3LG1
	ALPK2
	CYYR1-AS1
	RP11-116D17.3
	ABCA13
	RP11-436D23.1
	FAM212A
	EYA2
	RDM1
	RP3-523E19.2
	RP4-773N10.4
	RP11-632P5.1
	AC007191.4
	CTD-2292P10.4
	FANCD2
	ACY3
	HOPX
	TUBBP1
	PSPH
	METTL1
	STEAP1
	RP11-435F17.3
	IL2RG
	LDHAP4
	MYB
	EIF2S2P4
	RP5-981L23.2
	SNORA60
	KCTD14
	XRCC2
	ESM1
	EFTUD1P1
	ESPL1
	B3GNT5
	CASS4
	PTGER3
	RP11-556E13.1
	ARHGEF10L
	ERBB4
	LINC01013
	TSPAN32
	RP11-204L24.2
	E2F8
	KIF26B
	ZAP70
	PTN
	XPNPEP2
	XXbac-BPG308K3.6
	PDE6A
	OTUD1
	RP1-182D15.2
	VWFP1
	RP4-797C5.2
	IL12RB1
	ATRX
	RP4-671G15.2
	CHST8
	ADRA2C
	RP11-5C23.1
	RP4-657E11.10
	MYO1B
	CTD-3203P2.1
	HPN
	RP11-875O11.1
	PRTG
	CD81-AS1
	HSPB6
	NPM1P39
	NMB
	ADAMTS18
	RP13-977J11.2
	CXCL14
	CTD-2170G1.2
	RGMB
	ARHGAP11A
	PLAU
	MPZL2
	AL162151.3
	RP1-140A9.1
	CHRDL1
	MDFIC
	RP11-553P9.1
	WNK2
	LAMA2
	SH2D6
	NFE2
	ARSF
	ANXA1
	FRMPD2L2
	FRMD3
	RLBP1
	AMICA1
	SUSD5
	APOBEC3D
	GUCY1A3
	RAB42
	ID3
	RP11-750H9.5
	DEPDC1B
	RP11-436K8.1
	AC009245.3
	ATXN7L2
	PRKCDBP
	LGR6
	RP4-568B10.1
	RP11-627D16.1
	AD000092.3
	PLCB2
	RP5-994D16.11
	RHOXF1
	SLC15A5
	AC005523.3
	NLRC4
	RP11-707M1.1
	KCNF1
	RP11-1070N10.3
	RP11-367J11.3
	CTB-193M12.5
	RP11-701H24.5
	NAMPTP1
	PHLDA3
	RP5-1024C24.1
	DOCK2
	GOLM1
	FABP7
	MAGEC3
	LINC00645
	SYNPO2
	FSCN2
	NXNL2
	SOX4
	NUP210L
	NGF
	ST7-AS2
	GK
	MSN
	ALPK3
	RP11-116O18.1
	SH2D1A
	SLC9A5
	PRR29
	MYO3B
	RP11-630A13.4
	FAM201A
	KDELC2
	FAM95B1
	RP11-91J19.3
	NRP1
	RP11-363E6.4
	NLRP3
	NPM1P25
	GPR3
	PHBP4
	HES5
	HSPB1P1
	RP11-411K7.1
	FAM129A
	GPNMB
	FGFBP3
	OR7E22P
	CDK15
	GLYATL1P2
	CROCC
	SMIM3
	FAM83H-AS1
	PTPRZ1
	RPL10AP6
	2023-03-10
	PNPLA4
	FCGR2B
	CLDN4
	RP11-162G10.5
	DNAJC22
	AC005534.6
	FAM46B
	TIMP3
	OR8T1P
	EPHA2
	SLC39A12-AS1
	TCHH
	RPL7AP6
	AC002451.3
	RP11-375N15.2
	SP6
	NFATC1
	GLUD2
	CCL3L3
	PRICKLE3
	LINC01127
	ADAMDEC1
	SMAD3
	RP4-580N22.2
	ZNF274
	RPL9P7
	CARD11
	TRDN
	TBX5
	C1QL3
	RP11-84C10.4
	RPS3AP6
	ALMS1-IT1
	FAM150B
	PLP2
	TAGLN2
	TTLL6
	JADE3
	LINC00499
	GTF2IRD1P1
	DNAAF3
	RP11-10C24.1
	GDF6
	AC009166.5
	DPP4
	SPATA17
	SUMO2P1
	IKZF1
	DRD5
	CFAP61
	FBLIM1
	RP11-234K24.3
	SOCS2-AS1
	CFAP57
	RP11-344N10.5
	RP11-368J21.3
	CYP21A1P
	C5orf38
	RP4-785G19.5
	LGALS1
	XIRP1
	LINC00906
	ALK
	PTMAP2
	DOCK8
	CACHD1
	GAN
	RP11-85B7.2
	EVC2
	VCAN-AS1
	LINC00941
	FAS
	RP11-396C23.2
	EEF1A1P4
	ENPP7P4
	RP11-216L13.19
	LINC01159
	LILRB4
	AC087491.2
	CTD-3220F14.3
	RP11-107N15.1
	LINC01273
	ZNF648
	OSMR
	SEMA3A
	CYP21A2
	CYSLTR2
	RP11-245J24.1
	TFCP2L1
	DDAH1
	CSF1
	ALDH4A1
	RP11-54O7.17
	RP11-477H21.2
	SLC8A3
	DNASE1L3
	CRYAB
	HAS2-AS1
	SCIN
	MBOAT1
	DBX2
	CHCHD2P6
	SYNC
	TAS1R3
	PARVA
	LRRC75A
	TEAD3
	RP11-328J6.1
	PCDHB8
	SNHG18
	TNFRSF11B
	C3AR1
	CD36
	EXO5
	PNMA5
	SNHG11
	MAEL
	MRPS17
	PRKG2
	TLX1NB
	LINC01057
	CCSER1
	C8orf48
	TTYH3
	BDKRB2
	GABRR2
	CTD-2325P2.3
	ELF3
	H3F3AP4
	COX6A1P2
	RP11-807H17.1
	CAPN14
	RP11-268P4.5
	PAX9
	TLR6
	RP11-707A18.1
	NNAT
	ASF1B
	APOL4
	CTC-471F3.5
	SCML2
	NDST4
	ADAMTS9
	C9orf66
	MAGI3
	ZNF812
	RP11-490H24.5
	ODF3L2
	FOXD3
	C9orf171
	2023-03-08
	RP11-90P13.1
	CCDC122
	RP3-522J7.6
[truncated: 1,430 more rows]
